# Supplementary material for: Lipidomic and transcriptomic analysis reveals reallocation of carbon flux from cuticular wax into plastid membrane lipids in a glossy “Newhall” navel orange mutant
Source: Hortic Res. 2020 Apr 1;7:41. doi: 10.1038/s41438-020-0262-z (PMC7109130; doi:10.1038/s41438-020-0262-z)
Supplement: Supplementary file 2 — Relative levels of lipids at two stages in 2014 [file 41438_2020_262_MOESM2_ESM.xlsx]

## Sheet: Sheet1
Table S1.Relative levels of lipids on 150 DAA and 210DAA in 2014.
Name	Formula	m/z	Fragment m/z	Adduct	150WT1	150 WT2	150 WT3	150MT1	150MT2	150MT3	210 WT1	210 WT2	210 WT3	210 MT1	210 MT2	210 MT3
Normalized MGDG classes
MGDG 34:0	C43H82O10	776.625	597.545	[M+NH4]+	0	1.17375	6.94283	0	1.53375	2.01858	3.88594	1.50754	2.51224	1.00562	0.817054	1.3106
MGDG 34:6	C43H70O10	764.531	585.451	[M+NH4]+	0.699564	1.51851	0.59618	2.25992	0.809205	1.72787	1.21565	2.54385	2.78639	1.70688	2.80518	2.7202
MGDG 34:5	C43H72O10	766.546	587.467	[M+NH4]+	1.65636	0.991243	1.1647	1.19704	0.976568	0.894211	0.669927	0.727544	0.837807	0.935102	1.08207	0.632126
MGDG 34:4	C43H74O10	768.562	589.483	[M+NH4]+	3.43315	1.7633	1.77504	2.31976	1.22606	0	1.6814	3.97769	2.10227	4.97831	3.08263	4.11681
MGDG 34:3	C43H76O10	770.578	591.498	[M+NH4]+	2.3781	3.54995	0	4.1863	1.72279	4.26417	1.51127	1.23508	0	2.04615	1.61601	1.71394
MGDG 34:2	C43H78O10	772.593	593.514	[M+NH4]+	0.774171	1.12667	1.09916	1.72397	1.09156	0.71844	1.0954	0.636424	0.579448	1.3048	0.932348	0
MGDG 34:1	C43H80O10	774.609	595.529	[M+NH4]+	1.2434	0.335476	0.357626	2.6292	0.64958	0.84188	1.16929	0.713774	0.521721	0.61328	0.923014	0.40923
MGDG 36:6	C45H74O10	792.562	613.483	[M+NH4]+	93.1274	81.9042	119.573	199.702	160.982	148.448	163.288	200.984	134.077	325.538	245.317	286.895
MGDG 36:5	C45H76O10	794.578	615.498	[M+NH4]+	9.76324	7.35103	10.963	15.1102	14.1629	9.12184	7.95092	12.5355	6.83318	10.0965	11.2364	12.006
MGDG 36:4	C45H78O10	796.593	617.514	[M+NH4]+	10.989	10.978	20.8022	17.5003	15.4356	17.4678	13.6754	21.3908	16.3859	33.4007	21.651	20.5994
MGDG 36:3	C45H80O10	798.609	619.529	[M+NH4]+	0.497712	1.73716	0.576144	1.16339	5.44762	1.7714	0.752958	1.68941	0	1.98395	4.31279	1.1327
MGDG 36:2	C45H82O10	800.625	621.545	[M+NH4]+	17.4862	19.9723	39.8876	61.733	40.4505	53.059	19.8004	21.9435	22.4436	24.6267	15.233	18.9355
MGDG 36:1	C45H84O10	802.64	623.561	[M+NH4]+	0.93151	2.90843	3.80109	2.19913	1.77218	1.48763	1.73442	2.11277	0.841348	0.991128	1.43647	1.38455
MGDG 38:6	C47H78O10	820.593	641.514	[M+NH4]+	38.7341	11.554	41.59	17.9052	17.1845	58.5901	11.882	19.1203	9.80611	43.0472	8.11848	7.61298
MGDG 38:5	C47H80O10	822.609	643.529	[M+NH4]+	22.2228	20.2961	31.2918	28.2738	28.5651	6.8274	20.4311	21.0094	15.429	22.5429	15.7014	21.4759
MGDG 38:4	C47H82O10	824.625	645.545	[M+NH4]+	5.26352	5.00213	3.70068	5.24656	6.28435	7.41574	5.89011	8.39294	7.38239	4.11776	5.77716	5.79505
MGDG 38:3	C47H84O10	826.64	647.561	[M+NH4]+	0.941953	1.70155	4.71543	1.89864	1.36684	1.80265	1.04655	1.27827	0.808028	1.01571	2.96675	2.35849
Normalized DGDG classes
DGDG 34:0	C49H92O15	938.677	597.545	[M+NH4]+	1.42169	0.793296	4.54246	3.00742	0.949883	2.48006	0.583349	0.655521	0.405854	0.780115	0.280787	0.484914
DGDG 34:6	C49H89O15	926.583	585.451	[M+NH4]+	16.6352	18.39	23.1821	19.193	17.9555	4.62144	17.8966	16.4269	15.5233	18.9663	15.4651	18.9879
DGDG 34:5	C49H82O15	928.599	587.467	[M+NH4]+	0.229623	0	0.361104	0	0	0	0	0	0.28299	0	0.20936	0.306314
DGDG 34:4	C49H84O15	930.615	589.483	[M+NH4]+	0.76561	0	0.936165	3.69427	2.69268	3.07316	1.17581	2.59957	1.15607	7.44197	6.6221	2.77345
DGDG 34:3	C49H86O15	932.63	591.498	[M+NH4]+	121.502	153.415	200.128	299.355	232.445	300.442	80.7682	114.965	108.132	232.162	161.095	158.766
DGDG 34:2	C49H88O15	934.646	593.514	[M+NH4]+	13.4162	16.0964	20.3348	30.44	21.9769	31.7898	6.54294	9.80667	7.88499	7.2829	5.24903	6.33548
DGDG 34:1	C49H90O15	936.662	595.53	[M+NH4]+	17.298	24.8138	32.176	40.3609	26.8548	49.2664	7.06791	12.7388	11.7466	20.3455	14.0121	14.9267
DGDG 36:6	C51H84O15	954.615	613.483	[M+NH4]+	121.5	156.574	168.305	380.32	307.309	315.455	384.111	364.908	293.96	689.752	582.42	542.179
DGDG 36:5	C51H86O15	956.63	615.498	[M+NH4]+	9.44638	11.77	13.6927	30.3364	25.9195	30.4121	9.48894	10.8776	8.43159	14.0813	11.6504	12.163
DGDG 36:4	C51H88O15	958.646	617.514	[M+NH4]+	24.439	29.2713	36.2133	53.0746	28.4693	48.3459	43.4057	38.8764	39.9723	86.7916	69.4989	58.3096
DGDG 36:3	C51H90O15	960.662	619.53	[M+NH4]+	12.8349	17.7892	24.5482	43.8723	35.279	54.9988	6.18272	12.7969	10.0588	9.49982	5.70936	6.02471
DGDG 36:2	C51H92O15	962.677	621.545	[M+NH4]+	0.309278	0.724783	1.74086	3.63841	2.86381	1.26747	0.358998	0.168252	0	0	0.169845	0
DGDG 36:1	C51H94O15	964.693	623.561	[M+NH4]+	0.400258	0.107736	0.451644	0.0464713	0.280722	0	0.196796	0.206674	0.280387	0.348161	0.26535	0.0744629
DGDG 38:6	C53H88O15	982.646	641.514	[M+NH4]+	0.839528	0.267483	0.69355	0.186009	0.418013	0.487869	0.98383	0.765295	0.650151	1.30239	1.29201	1.25935
DGDG 38:5	C53H90O15	984.662	643.53	[M+NH4]+	0.442817	0.31087	0.220897	0.762688	0.24414	0.777261	0.610134	0.41342	0.628185	0.455508	0.424817	0.58014
DGDG 38:4	C53H92O15	986.677	645.545	[M+NH4]+	0.509165	0.977233	0.553306	0.93863	1.01598	1.83672	0.428146	0.653443	0.243346	0.570474	1.14093	1.56563
DGDG 38:3	C53H94O15	988.693	647.561	[M+NH4]+	0.506043	0.501621	0.404404	0.939989	0.66119	1.21962	0.744427	0.546851	0.691793	1.27906	0.859029	0.626393
Normalized PA classes
PA 32:0	C35H69O8P	666.507	551.503	[M+NH4]+	1.54076	1.77339	6.69488	7.75996	2.64432	2.56423	1.71381	3.61779	2.31392	0.468409	2.74207	1.73773
PA 34:6	C37H61O8P	682.444	567.441	[M+NH4]+	0.0740547	0.0684017	0.101275	0.177557	0.147553	0.0351757	0.0556698	0	0.0755795	0.0946739	0.0413206	0.0459374
PA 34:5	C37H63O8P	684.46	569.457	[M+NH4]+	0.0707361	0.107464	0.150312	0.0534706	0.128011	0.100136	0	0.20526	0.11858	0.146945	0.0701986	0.0623032
PA 34:4	C37H65O8P	686.476	571.472	[M+NH4]+	0.93385	0.969508	1.09664	0.396258	1.18107	0.932953	0.596295	0.478818	0.466311	1.0154	0.710184	0.874911
PA 34:3	C37H67O8P	688.491	573.485	[M+NH4]+	70.7246	77.3212	146.764	99.4389	60.5622	64.0638	13.103	21.6826	22.8542	18.6947	13.2426	14.7015
PA 34:2	C37H69O8P	690.507	575.503	[M+NH4]+	43.2621	50.0613	94.3912	58.1973	29.9402	27.965	57.7966	93.9794	106.026	116.459	88.5221	107.098
PA 34:1	C37H71O8P	692.523	577.519	[M+NH4]+	3.17444	2.91691	6.64053	3.93187	2.70705	2.46328	4.20254	6.22824	5.93896	7.76058	7.14516	8.72479
PA 36:6	C39H65O8P	710.476	595.472	[M+NH4]+	36.0618	38.8564	48.7005	48.4059	38.974	43.7507	4.81052	4.96628	4.85562	3.13897	2.96183	2.86588
PA 36:5	C39H67O8P	712.491	597.488	[M+NH4]+	45.9543	53.6748	71.0326	60.0717	46.9278	50.0209	40.7426	47.2076	46.1613	43.7482	36.1053	37.425
PA 36:4	C39H69O8P	714.507	599.503	[M+NH4]+	22.0335	28.5576	38.6846	26.398	18.0724	13.29	117.105	141.494	148.96	191.893	174.86	189.478
PA 36:3	C39H71O8P	716.523	601.519	[M+NH4]+	9.62125	10.7877	15.699	12.0411	9.83085	10.1642	30.7846	41.6968	44.2343	46.7814	37.2413	44.9471
PA 36:2	C39H73O8P	718.538	603.535	[M+NH4]+	0.376874	1.38428	1.6957	0.915936	0.436636	0.508701	2.38125	2.84036	4.21369	1.90774	1.7362	1.97231
Normalized DAG classes
DAG 32:1	C35H70O5N	584.525	313.238	[M+NH4]+	5.56102	18.3805	12.0131	13.4755	7.59946	26.4736	8.34284	16.957	15.9195	5.05552	14.6784	5.47572
DAG 32:0	C35H72O5N	586.54	313.274	[M+NH4]+	39.8265	50.5556	85.9842	52.8834	43.7835	34.736	39.2743	59.1165	66.3425	45.4024	42.783	41.8803
DAG 34:6	C37H64O5N	602.478	335.261	[M+NH4]+	[M+NH4]+	1.51352	1.0483	2.67942	1.55231	2.71064	1.04623	1.47716	1.27712	1.52672	2.08633	1.12519
DAG 34:5	C37H66O5N	604.494	337.275	[M+NH4]+	1.76643	0.426513	1.84788	0.527992	1.65968	0.857821	1.72018	0.2237	1.09558	1.07947	1.50217	0.150051
DAG 34:4	C37H68O5N	606.509	311.274	[M+NH4]+	3.21295	0.200493	0.663051	3.70191	1.60555	1.98165	0.941955	1.7734	0.454782	1.93321	5.25231	5.17368
DAG 34:3	C37H70O5N	608.525	313.274	[M+NH4]+	73.4052	64.2967	123.608	440.202	223.147	394.28	23.189	75.3186	53.0147	68.0875	43.1573	47.8965
DAG 34:2	C37H72O5N	610.54	337.276	[M+NH4]+	52.3232	51.8854	78.2704	227.61	134.019	174.395	85.6041	283.182	184.668	380.253	223.574	268.14
DAG 34:1	C37H74O5N	612.556	313.274	[M+NH4]+	31.0319	36.1268	44.7158	84.3487	47.8244	87.2804	26.5048	42.3526	58.2248	53.0004	44.8722	39.758
DAG 36:6	C39H68O5N	630.509	335.278	[M+NH4]+	21.9464	15.7248	26.5557	108.998	57.7095	75.1144	9.83724	13.7944	8.74297	28.0446	29.508	27.2169
DAG 36:5	C39H70O5N	632.525	335.278	[M+NH4]+	24.1806	22.3497	33.1216	127.471	68.3742	93.677	34.7628	58.3829	37.9103	109.72	100.032	82.5225
DAG 36:4	C39H72O5N	634.54	335.276	[M+NH4]+	29.0272	25.8656	43.5882	69.8172	47.3858	66.5932	68.1229	139.155	102.389	349.508	265.146	230.935
DAG 36:3	C39H74O5N	636.556	337.274	[M+NH4]+	20.3712	19.7146	20.0199	41.238	31.9494	33.3467	32.6973	71.4554	46.666	131.64	96.3428	95.9538
DAG 36:2	C39H76O5N	638.572	339.289	[M+NH4]+	15.2556	17.0612	15.7237	32.1123	19.0597	41.7442	11.0314	11.9575	26.7835	30.7203	11.3046	14.3259
DAG 36:1	C39H78O5N	640.587	339.289	[M+NH4]+	6.82228	4.65104	10.6728	7.1465	4.67814	7.73076	7.31776	8.78106	7.91891	6.55298	4.60189	6.89224
Normalized PG classes
PG 32:1	C38H73O10P	738.528	549.488	[M+NH4]+	1.29496	0.867296	0.837741	2.60888	0.61199	1.11289	0.389369	0	0.639241	0.0247824	0	1.68669
PG 32:0	C38H75O10P	740.544	551.503	[M+NH4]+	35.5954	37.3003	84.0684	45.827	25.3486	35.3614	8.11962	4.98393	5.29859	8.3605	4.54519	5.36395
PG 34:4	C40H71O10P	760.512	571.472	[M+NH4]+	4.03209	3.13098	3.01461	5.1136	5.48053	3.81439	3.66362	5.72548	3.17073	4.65241	3.95467	15.3921
PG 34:3	C40H73O10P	762.501	573.488	[M+NH4]+	2.25895	2.94381	4.73945	5.02576	0	0.179055	1.62902	4.04697	0.503734	2.84986	1.42473	9.01587
PG 34:2	C40H75O10P	764.544	575.503	[M+NH4]+	12.7514	6.92031	12.955	19.7742	12.4852	3.77218	22.2687	3.62431	13.4433	6.92886	8.09378	17.0194
PG 34:1	C40H77O10P	766.559	577.519	[M+NH4]+	50.676	54.2307	85.5907	64.696	47.8194	3.77218	13.3224	16.1438	18.5085	12.8372	10.6279	14.7221
PG 34:0	C40H79O10P	768.575	579.535	[M+NH4]+	3.72892	7.63499	12.5465	3.44806	1.5834	2.13157	2.91114	1.5408	1.15869	2.09758	2.54945	0.899385
PG 36:6	C42H71O10P	784.512	595.472	[M+NH4]+	0.595906	3.14382	0	1.70739	0.574715	1.92497	1.23036	0.898237	0	0	1.4416	0.829378
PG 36:5	C42H73O10P	786.528	597.488	[M+NH4]+	0.199999	3.9882	3.4031	3.6284	2.2882	1.19365	1.38824	0.760428	1.26821	1.26792	1.66316	0.930787
PG 36:4	C42H75O10P	788.544	599.503	[M+NH4]+	0	0.799381	1.67508	0.806281	2.40018	0	1.04566	2.68778	0.871742	0	1.3137	0.953455
PG 36:3	C42H77O10P	790.559	601.519	[M+NH4]+	2.98693	2.25814	1.77537	0.710965	2.95895	2.14714	3.99074	2.07456	1.81447	1.62169	1.88654	1.83095
PG 36:2	C42H79O10P	792.575	603.535	[M+NH4]+	136.701	131.217	222.724	343.577	297.775	270.755	309.064	366.113	191.154	505.566	425.585	515.635
PG 36:1	C42H81O10P	794.591	605.55	[M+NH4]+	7.23825	7.59722	13.6312	17.2381	10.9212	13.0548	18.4461	19.7003	8.03657	20.0658	18.9683	28.5397
LysoPG 16:1	C22H43O9P	483.272	311.258	[M+H]+	173.604	188.11	210.704	171.248	136.465	156.043	165.157	177.119	152.301	225.87	232.052	217.056
LysoPG 16:0	C22H45O9P	485.287	313.274	[M+H]+	111.245	107.37	98.4083	133.929	100.524	81.7605	54.7819	60.3133	48.4767	140.687	120.415	101.912
LysoPG 18:3	C24H43O9P	507.272	335.258	[M+H]+	110.75	110.046	126.194	152.864	131.504	118.36	91.0163	58.7125	82.4748	118.115	95.9701	105.537
LysoPG 18:2	C24H45O9P	509.287	337.274	[M+H]+	23.0493	30.0355	23.0397	24.9026	18.9134	325.536	39.6381	43.9555	37.3325	34.0988	41.0287	24.7035
LysoPG 18:1	C24H47O9P	511.303	339.289	[M+H]+	33.6746	50.5437	50.3406	35.1633	34.9367	41.6806	101.458	89.1007	78.3761	102.769	97.366	72.9061
Normalized PC classes
PC 32:0	C40H80O8PN	734.569	184.073	[M+H]+	0.567514	0.622635	1.85462	0.904083	1.65866	0.679168	0.274996	0.994904	0.351812	1.15645	0.812436	0.322249
PC 34:4	C42H76O8PN	754.538	184.073	[M+H]+	12.8675	0.622635	20.2417	16.9652	15.8291	12.0927	9.40712	9.40573	12.371	16.5169	11.4048	9.28441
PC 34:3	C42H78O8PN	756.554	184.073	[M+H]+	4.95956	4.19682	5.11643	4.44258	5.99398	4.65947	1.55079	2.22592	1.94665	1.33925	1.31739	2.77203
PC 34:2	C42H80O8PN	758.569	184.073	[M+H]+	2.46956	5.18484	6.4976	7.40864	5.87553	6.71723	5.73692	5.84952	4.84044	5.08944	3.94498	6.38152
PC 34:1	C42H82O8PN	760.585	184.073	[M+H]+	2.25785	1.6944	3.65626	2.34298	2.88021	3.61801	2.64227	1.26233	2.37725	1.15137	1.19209	2.37848
PC 36:6	C44H76O8PN	778.538	184.073	[M+H]+	0.666254	1.19912	1.13463	1.11846	0.950094	1.06325	0.910209	0.834832	0.458778	0.299856	0.251943	1.02093
PC 36:5	C44H78O8PN	780.554	184.073	[M+H]+	2.44047	1.98317	1.40104	2.4448	1.70211	2.11463	0.910209	2.43583	1.75313	1.74284	1.52879	2.72053
PC 36:4	C44H80O8PN	782.569	184.073	[M+H]+	3.57016	1.32796	3.27951	5.69128	4.31048	4.54916	8.54051	3.93334	5.24475	5.78226	6.04898	5.23506
PC 36:3	C44H82O8PN	784.585	184.073	[M+H]+	3.25558	2.22281	2.3811	3.02377	2.72886	1.88275	4.06086	4.91049	4.29718	4.64291	2.93245	3.0558
PC 36:2	C44H84O8PN	786.601	184.073	[M+H]+	0.215237	0.291955	1.22633	1.17188	1.06545	2.54085	0.425682	0.41425	0.635531	0.979211	0.284176	0
PC 36:1	C44H86O8PN	788.616	184.073	[M+H]+	0.460102	1.11057	0.563284	0.825765	0.959791	1.33885	0.947261	0.594803	0.89764	0.430245	0.402658	0.277374
PC 38:6	C46H80O8PN	806.569	184.073	[M+H]+	0.266637	0.558062	0.349818	0.437307	0.295399	0.696441	0.860988	0.338521	0.332465	0.509779	0.453959	0.307326
PC 38:5	C46H82O8PN	808.585	184.073	[M+H]+	1.29769	0.841964	2.23177	1.16005	1.21491	1.55703	1.03426	0.595476	0.675368	0.487863	1.47871	0.871731
PC 38:4	C46H84O8PN	810.601	184.073	[M+H]+	0.414172	0.864719	0.655257	0.391533	0.164912	0.326459	1.48325	0.360327	1.46506	0.620605	2.12325	0.980415
PC 38:3	C46H86O8PN	812.616	184.073	[M+H]+	0.520465	0.530397	0.435515	0.352993	0	0.323113	0.522651	0.630346	0.369302	0.917528	0.352177	0.821015
PC 38:2	C46H88O8PN	814.632	184.073	[M+H]+	1.38242	0.871687	0.885902	1.06499	0.200693	1.18761	0.761483	0.596622	0.689092	0.484922	0	0.310207
PC 40:5	C48H86O8PN	836.616	184.073	[M+H]+	0.616186	0.138039	0.36774	0.408391	0.386749	0.588636	0.295514	0.737573	0.273642	0.621547	0.833327	0.460977
PC 40:4	C48H88O8PN	838.632	184.073	[M+H]+	0.544158	0.0891522	0.311804	0.302855	0.386253	0.354251	0.258503	0.338465	0.332516	0.251222	0.725062	0.553123
PC 40:3	C48H90O8PN	840.648	184.073	[M+H]+	202.809	164.082	241.471	241.723	227.22	230.19	229.076	222.381	221.624	223.134	165.268	220.339
PC 40:2	C48H92O8PN	842.663	184.073	[M+H]+	0.610846	0.390672	0.510488	0	0.704704	0.764525	0.515448	0.393138	0.964844	0	0.570202	0.880488
PC 48:2	C56H108O8PN	954.789	184.073	[M+H]+	0.451511	0.434872	0.834676	1.07868	1.17933	0.637753	0.570059	1.08255	0.4478	0.448447	0.488539	0.85367
LysoPC 16:1	C24H48O7PN	494.324	184.073	[M+H]+	0.262742	0.352255	0.49033	0.216106	0.233991	0.0380293	0.241294	0.129941	0.182193	0.58258	1.06912	0.566147
LysoPC 16:0	C24H50O7PN	496.34	184.073	[M+H]+	10.2816	10.4581	12.9294	12.8425	13.1371	12.998	5.88427	5.25851	3.54255	13.2178	11.776	9.41299
LysoPC 18:3	C26H48O7PN	518.324	184.073	[M+H]+	1.08101	1.3672	0.892215	1.46051	1.1596	1.11	1.52529	1.33112	1.12409	2.16027	1.10707	1.80838
LysoPC 18:2	C26H50O7PN	520.34	184.073	[M+H]+	3.32917	3.52936	2.77368	4.14712	3.94782	2.40075	9.00849	8.51167	8.61025	17.5961	15.3485	12.9255
LysoPC 18:1	C26H52O7PN	522.355	184.073	[M+H]+	1.22851	1.52743	1.64751	3.10163	2.13961	1.84804	3.2119	2.8032	2.78761	4.17919	3.55474	2.38415
LysoPC 18:0	C26H54O7PN	524.371	184.073	[M+H]+	1.15525	2.01824	2.24163	1.98703	2.35272	1.52034	0.314824	0.677729	0.686893	0.551956	0.740718	0.908954
Normalized PE Classes
PE 32:3	C37H68O8PN	686.476	545.457	[M+H]+	37.303	39.9935	81	70.8515	43.7042	49.6875	57.2927	54.6423	64.7968	54.3499	63.4468	38.9005
PE 32:2	C37H70O8PN	688.491	547.472	[M+H]+	38.0586	44.051	47.0224	47.3594	39.6621	46.2046	33.2938	42.6774	49.1385	36.8268	40.7106	44.7957
PE 32:1	C37H72O8PN	690.507	549.488	[M+H]+	35.8924	39.0052	43.1225	0	15.1348	16.1867	35.7502	48.0071	36.6739	36.2205	37.1172	36.1826
PE 32:0	C37H74O8PN	692.523	551.503	[M+H]+	16.0749	7.61851	13.8032	8.38224	9.60177	6.20667	17.3296	7.83624	8.82123	6.97537	4.51898	8.95378
PE 34:4	C39H70O8PN	712.491	571.472	[M+H]+	0.928489	1.04415	1.77103	0.544063	1.24409	0.77685	2.88436	0.724802	2.35796	0.748991	0.816322	1.05141
PE 34:3	C39H72O8PN	714.507	573.488	[M+H]+	5.01827	2.90829	3.3664	9.30369	5.79133	7.4138	0	2.66663	4.63993	6.10118	4.74093	4.24292
PE 34:2	C39H74O8PN	716.523	575.503	[M+H]+	6.41337	5.22155	6.48599	2.10284	7.39945	2.84728	4.94776	2.72463	3.14788	5.99799	2.69332	8.02177
PE 36:6	C41H70O8PN	736.491	595.472	[M+H]+	1.02707	0.986425	0.986501	0.663524	1.02898	0.857365	0.60911	0.559221	0.410468	0.348126	0.444521	0.472453
PE 36:5	C41H72O8PN	738.507	597.488	[M+H]+	0.824337	2.21422	1.2106	0.527374	3.02322	0.964294	1.1055	0.173522	1.69734	1.56879	0.381109	2.68212
PE 36:4	C41H74O8PN	740.523	599.503	[M+H]+	1.95108	0.183108	1.77239	3.20788	2.76644	2.41388	5.74574	5.36992	4.71253	5.44361	4.1569	5.473
PE 36:3	C41H76O8PN	742.538	601.519	[M+H]+	1.18446	1.67661	2.32597	1.26045	1.08632	1.67498	1.94419	1.86077	1.92554	2.0539	2.44334	1.41306
PE 36:2	C41H78O8PN	744.554	603.535	[M+H]+	2.60434	1.35418	0.336798	3.86343	4.48479	1.43732	1.27079	0.762518	0	0.946367	0.849727	1.16657
PE 36:1	C41H80O8PN	746.569	605.55	[M+H]+	0.95772	1.08956	7.76341	3.06128	2.59518	1.6071	5.78952	4.80289	5.2477	6.31516	5.2337	5.34126
PE 38:6	C43H74O8PN	764.523	623.503	[M+H]+	2.89658	3.67483	2.2526	4.51777	2.2593	2.53688	1.52943	2.21853	1.99963	1.42917	1.29742	0.773758
PE 38:5	C43H76O8PN	766.538	625.519	[M+H]+	1.2584	2.36217	4.16786	3.78337	1.28332	2.31207	2.70928	2.42789	2.22149	3.60278	1.62991	3.25711
PE 38:4	C43H78O8PN	768.554	627.535	[M+H]+	0.549349	0.361688	0.845401	1.13016	1.26164	1.49282	3.91191	2.7337	0.855134	2.20131	1.04502	2.57198
PE 38:3	C43H80O8PN	770.569	629.55	[M+H]+	2.03594	0.627648	2.51052	0.452753	0.441143	0.557273	0.666647	0	1.24308	0.103014	0.670271	0.826901
PE 38:2	C43H82O8PN	772.585	631.566	[M+H]+	1.07768	0.384561	1.08635	0.632643	0.532329	1.00661	1.09655	0.467487	1.19281	1.55545	0	0.338928
PE 40:3	C45H84O8PN	798.601	657.582	[M+H]+	1.36377	2.82866	3.87206	4.87522	5.37088	1.08028	2.36164	3.07953	2.80075	2.96962	5.98803	1.95426
PE 40:2	C45H86O8PN	800.616	659.597	[M+H]+	2.04905	1.06756	1.20784	1.90628	2.1194	1.47297	0.625666	1.34124	1.20274	1.88024	1.33017	0
PE 42:4	C47H86O8PN	824.616	683.597	[M+H]+	4.01239	3.6436	3.67746	4.79299	5.41983	5.88364	6.3422	8.17521	5.77363	3.84981	5.31471	4.99203
PE 42:3	C47H88O8PN	826.64	685.613	[M+H]+	1.51494	1.47575	6.29842	1.98159	3.44601	2.40562	0.908863	1.28473	1.33529	1.49823	3.02003	1.73886
PE 42:2	C47H90O8PN	828.648	687.629	[M+H]+	0.434236	0.480365	0.951614	0.330821	0.461567	0.466819	0.23789	1.03402	0.972954	0.587753	0.493758	1.02981
PE 46:0	C51H102O8PN	888.742	747.722	[M+H]+	0.41869	0	0.57815	0	0.748962	0.633613	0.833504	0.263089	1.03397	0.527505	0	0.254582
LysoPE 14:0	C19H40O7PN	426.262	285.242	[M+H]+	2.76739	4.00361	3.95288	9.05038	9.46164	7.20289	1.66554	2.21077	1.75033	4.554	3.73065	1.73278
LysoPE 16:1	C21H42O7PN	452.277	311.258	[M+H]+	103.047	101.362	32.4549	136.11	138.737	118.927	463.389	515.46	432.848	957.041	732.934	503.141
LysoPE 16:0	C21H44O7PN	454.293	313.274	[M+H]+	58.2717	43.8077	26.0345	110.945	138.756	83.8574	93.2259	93.4323	101.241	174.543	145.333	97.0014
LysoPE 18:3	C23H42O7PN	476.277	335.258	[M+H]+	63.5577	70.8097	72.3366	85.0505	67.0322	57.2054	74.2007	75.853	64.6046	74.4794	71.0882	53.7781
LysoPE 18:2	C23H44O7PN	478.293	337.274	[M+H]+	4.33376	2.87508	1.81183	3.95438	2.66881	3.03685	14.5357	13.2612	13.6003	22.0238	20.0649	13.744
Normalized PI classes
PI 32:3	C41H73O13P	822.513	545.456	[M+NH4]+	1.28932	0.85646	0.854219	0.792655	0.966038	1.17516	0.560597	0.942338	2.79575	0.762679	1.04158	0.737428
PI 32:2	C41H75O13P	824.528	547.472	[M+NH4]+	0.0968113	0	0.130418	0.250567	0.0947193	0.121809	0.360672	0.519257	0.491266	1.02241	0.32055	0.592295
PI 32:1	C41H77O13P	826.544	549.488	[M+NH4]+	0.697626	0.870108	0.642828	1.61522	0.553867	1.62352	1.14176	0.321636	1.10044	1.31502	0.819744	0.667567
PI 32:0	C41H79O13P	828.56	549.488	[M+NH4]+	7.56601	6.76482	23.6036	21.7284	10.3547	15.8097	1.48525	3.11534	1.54836	2.98247	1.92703	2.761
PI 34:4	C43H75O13P	848.528	571.472	[M+NH4]+	2.53567	2.08781	1.28037	6.27133	4.24725	5.76048	5.69933	2.52889	2.2373	10.4778	10.1277	8.43916
PI 34:3	C43H77O13P	850.544	573.488	[M+NH4]+	163.332	169.208	271.318	530.165	400.648	495.112	97.5147	135.865	133.08	127.589	84.247	101.018
PI 34:2	C43H79O13P	852.56	575.503	[M+NH4]+	83.7975	93.3144	162.674	236.808	172.689	224.87	252.78	394.438	407.216	601.685	396.015	487.718
PI 34:1	C43H81O13P	854.575	577.519	[M+NH4]+	7.14939	7.58991	15.0313	22.0633	16.996	22.5422	25.5805	36.8846	32.6404	48.4409	35.4979	45.1997
PI 36:6	C45H75O13P	872.528	595.472	[M+NH4]+	3.21774	3.18532	3.67908	9.45556	7.19491	8.91839	1.4635	0.797727	1.10084	0.48323	0.535101	0.76036
PI 36:5	C45H77O13P	874.544	597.488	[M+NH4]+	3.10733	3.42448	4.81634	9.86621	7.46572	8.07083	7.36144	5.02057	5.97868	7.09065	6.08813	5.89939
PI 36:4	C45H79O13P	876.56	599.503	[M+NH4]+	2.82461	2.58781	3.24692	8.07452	3.46681	4.85595	12.4125	14.9939	11.9947	19.5485	17.6319	15.7228
PI 36:3	C45H81O13P	878.575	601.519	[M+NH4]+	1.2926	1.7354	1.56304	5.32357	2.74152	3.19538	11.6589	11.5799	13.6181	27.3509	17.7869	23.9443
PI 36:2	C45H83O13P	880.591	603.535	[M+NH4]+	1.24571	2.66889	4.71502	4.87495	1.99169	4.3388	4.22462	3.20385	11.4808	11.9785	3.71473	6.82254
PI 36:1	C45H85O13P	882.607	605.55	[M+NH4]+	0.986572	0.442032	0.827169	1.46503	0.91669	0.8478	0.786327	0.577777	1.01186	0.644651	0.642583	0.73591
Normalized PS classes
PS 28:0	C34H66O10PN	680.45	495.441	[M+H]+	1.1585	0.619309	1.22219	1.17687	1.15722	0.7899	1.10888	0.788823	0.876347	0.692602	0.393826	1.28585
PS 34:4	C40H70O10PN	756.481	571.472	[M+H]+	0.841518	1.49604	0.839285	1.80291	0.823587	1.94837	1.46779	0.755691	1.13697	1.37948	1.04993	2.41607
PS 34:3	C40H72O10PN	758.497	573.488	[M+H]+	2.8192	3.04042	4.36882	3.4278	2.12065	1.23036	0.726073	0.366962	1.47321	0.436941	1.22779	0.570195
PS 34:2	C40H74O10PN	760.512	575.503	[M+H]+	1.61157	2.30463	3.24888	4.60187	1.86649	3.59614	1.06276	2.76794	1.19901	3.98579	3.67354	2.87522
PS 34:1	C40H76O10PN	762.528	577.519	[M+H]+	0.9227	1.74491	1.45673	1.15738	1.25164	1.3673	1.08175	1.82625	0	0.910775	1.12466	1.17802
PS 36:5	C42H72O10PN	782.497	597.488	[M+H]+	0.546739	0.546489	0.565729	0.95691	0.84756	1.44462	1.38146	0.523511	1.12393	0.51403	1.5305	1.46281
PS 36:4	C42H74O10PN	784.512	599.503	[M+H]+	0	3.27512	0.257638	0.501692	0.178478	1.83605	0.64026	1.27237	1.86711	2.53355	0.956304	0.929377
PS 36:3	C42H76O10PN	786.528	601.519	[M+H]+	0.468846	0.415915	0.647976	0.508845	0.478882	0.385995	0.246455	0	0.441492	0.389984	0.436141	0.451302
PS 36:2	C42H78O10PN	788.544	603.535	[M+H]+	0.952868	0.553398	1.18561	0.849455	1.07014	1.37363	0.526134	1.07768	0.68044	1.49831	0.539465	0.620376
PS 36:1	C42H80O10PN	790.559	605.55	[M+H]+	5.45494	3.23106	7.37289	2.32882	2.57022	10.8386	7.46958	9.04354	6.3669	4.03104	5.02951	2.87844
PS 38:6	C44H74O10PN	808.512	623.503	[M+H]+	9.78154	11.0888	16.4828	20.3999	16.0867	13.9661	2.35876	3.65488	2.59908	1.34202	3.06978	2.69527
PS 38:5	C44H76O10PN	810.528	625.519	[M+H]+	23.5518	22.7992	29.9198	43.1211	32.2282	37.2072	12.4276	12.5189	15.5514	35.3669	24.3323	19.5106
PS 38:4	C44H78O10PN	812.544	627.535	[M+H]+	311.78	300.548	474.829	501.007	292.328	432.98	77.7252	117.245	158.671	222.191	138.108	142.251
PS 38:3	C44H80O10PN	814.559	629.55	[M+H]+	2.23121	0.643403	1.56051	0.431315	0.650506	1.37172	0.885241	0.250795	0.37518	0.636128	0	0.769587
PS 38:2	C44H82O10PN	816.575	631.566	[M+H]+	0.900323	0.762041	2.60283	1.79932	0	0.60705	1.2209	0.498669	1.73429	0	0.488589	0.41358
PS 38:1	C44H84O10PN	818.591	633.582	[M+H]+	17.285	16.7227	35.8058	26.4281	23.8143	2.34923	17.9277	19.2291	18.0402	20.0422	13.8023	14.8301
PS 40:4	C46H82O10PN	840.575	655.566	[M+H]+	105.025	117.265	182.139	304.83	189.868	278.003	71.3138	100.046	111.103	147.118	85.4113	92.8977
PS 40:3	C46H84O10PN	842.591	657.582	[M+H]+	3.4697	3.64054	2.03617	1.94022	3.94858	1.24849	1.45417	2.05367	2.50386	2.33565	4.21085	2.97283
PS 40:2	C46H86O10PN	844.606	659.597	[M+H]+	0.652278	0.79009	3.35489	1.61688	1.23694	1.00162	0.405834	0.949083	1.45492	0.775765	0.58222	1.40534
PS 40:1	C46H88O10PN	846.622	661.613	[M+H]+	2.47481	3.64472	4.15716	3.23531	2.33782	2.92722	4.66036	4.0993	1.8426	2.72927	2.56976	3.57274
PS 42:4	C48H86O10PN	868.606	683.597	[M+H]+	0.231523	0.268397	0.539989	0.301807	0.408686	0	0	0	0.40216	0.390308	0	0
PS 42:3	C48H88O10PN	870.622	685.613	[M+H]+	0.322272	0	0.240369	0	0	0.331086	0.376542	0	0	0.70013	0	0
PS 42:2	C48H90O10PN	872.638	687.629	[M+H]+	5.42347	2.05327	4.61769	3.3116	1.09538	6.26123	1.89212	2.18114	2.83741	1.57859	2.63102	1.83489
PS 42:1	C48H92O10PN	874.653	689.644	[M+H]+	1.02178	0.876939	2.12115	1.45342	1.16621	1.28628	2.49932	2.56068	1.40552	0.816622	1.67997	2.26057
PS 44:3	C50H92O10PN	898.653	713.644	[M+H]+	0.927545	2.00233	2.94252	1.47626	2.93598	2.57023	1.76926	4.36659	1.83713	2.56148	2.74201	2.32493
PS 44:2	C50H94O10PN	900.669	715.66	[M+H]+	3.21096	2.5198	8.80394	3.69683	6.46106	3.15138	8.03497	5.33272	3.48925	4.40455	5.88955	4.39896
Normalized TAG classes
TAG 48:0	C51H98O6	824.77		[M+NH4]+	5.23895	6.84967	8.74254	5.388	6.42529	6.60829	6.35757	5.67254	5.21254	6.05467	4.13845	5.45425
TAG 50:3	C53H96O6	846.755		[M+NH4]+	2.93847	3.8887	2.10842	4.5684	3.8662	2.83361	2.00194	3.26608	2.59066	4.01916	1.52959	3.11103
TAG 50:2	C53H98O6	848.77		[M+NH4]+	10.4197	11.0923	11.4201	10.9449	9.90328	10.3584	11.5261	11.6896	10.3389	10.7109	11.0576	10.7237
TAG 50:1	C53H100O6	850.786		[M+NH4]+	20.3363	21.0274	22.4884	20.9584	20.3029	21.1045	19.226	20.2549	21.3116	19.547	20.1436	21.4087
TAG 50:0	C53H102O6	852.801		[M+NH4]+	2.78981	2.3669	3.18006	4.38967	3.77629	3.7674	3.82801	4.11363	4.52252	3.59689	3.04474	3.14433
TAG 52:6	C55H94O6	868.739		[M+NH4]+	0.309242	0	0.370526	0.173404	0.157379	0.18239	0.358665	0	0.244981	0.159799	0.21827	0
TAG 52:5	C55H96O4	870.755		[M+NH4]+	0.360078	0.397054	0.263837	0.252445	0.44839	0.288176	0.318374	0.342641	0.298793	0.513089	0.284428	0.309596
TAG 52:4	C55H98O6	872.77		[M+NH4]+	3.35641	4.07181	3.45226	2.56528	1.43204	2.99855	4.79928	3.81732	3.89188	3.93143	3.73204	3.84874
TAG 52:3	C55H100O6	874.786		[M+NH4]+	7.99673	9.12418	7.34599	7.89626	8.94077	7.88892	8.19323	8.71385	9.46292	8.14262	7.45236	8.0121
TAG 52:2	C55H102O6	876.801		[M+NH4]+	19.1266	19.9787	21.4023	20.2604	14.9534	20.3176	18.9959	19.3843	20.3785	18.6311	17.4836	20.0572
TAG 52:1	C55H104O6	878.817		[M+NH4]+	13.4134	15.3377	15.3221	14.5659	14.8038	14.6495	13.1925	17.549	17.2974	13.0616	12.8254	14.4149
TAG 52:0	C55H106O6	880.833		[M+NH4]+	2.35075	2.49596	3.02941	2.3146	3.02356	2.48566	2.9928	2.61903	2.26031	2.45389	0.966347	2.72919
TAG 54:9	C57H92O6	890.723		[M+NH4]+	1.22677	1.14098	0.200978	1.43028	1.77794	0	0.890926	1.98058	1.00856	1.34617	0.360219	0.615909
TAG 54:8	C57H94O6	892.739		[M+NH4]+	0.275992	0.143986	0.180128	0.281453	0.329172	0.200455	0.297675	0.638738	0.179436	0.588878	0.623199	0.33709
TAG 54:7	C57H96O6	894.755		[M+NH4]+	0.666956	1.03082	0.982641	0.798027	0.463084	0.745631	1.49387	0.955822	0.722519	0.778144	0.893793	1.04052
TAG 54:6	C57H98O6	896.77		[M+NH4]+	2.97216	3.26462	2.91999	3.78824	3.29249	3.14584	4.19304	3.49334	3.06713	3.31052	3.75635	3.40717
TAG 54:5	C57H100O6	898.786		[M+NH4]+	5.38141	6.56323	6.28715	6.13686	5.12168	4.07235	6.26207	6.5884	6.05548	6.40639	6.24801	5.98953
TAG 54:4	C57H102O6	900.801		[M+NH4]+	7.75767	7.04091	7.35246	5.56448	7.03821	6.75268	8.38551	9.18518	7.4823	8.628	7.88101	8.17891
TAG 54:3	C57H104O6	902.817		[M+NH4]+	10.9916	11.6049	12.6197	9.75633	9.6021	9.2791	12.9534	16.164	10.9473	12.02	10.8891	11.9142
TAG 54:2	C57H106O6	904.833		[M+NH4]+	3.15448	3.785	2.79892	3.43607	3.88324	3.50389	3.81676	4.00333	3.5914	2.97629	2.90155	2.08856
TAG 54:1	C57H108O6	906.848		[M+NH4]+	2.10678	2.3544	1.27194	2.23189	2.42893	2.21081	1.69611	2.16007	2.19623	2.93784	1.85429	1.46406
TAG 54:0	C57H110O6	908.864		[M+NH4]+	1.17652	0.482055	1.0708	0.449199	1.57713	0.745406	0.870604	0.560341	1.0215	0.365699	1.37633	0.806032
TAG 56:8	C59H98O6	920.77		[M+NH4]+	0.366291	0.398108	0.542723	0.34548	0.298659	0.140935	0.303248	0	0.402802	0.24892	0.214935	0.22645
TAG 56:7	C59H100O6	922.786		[M+NH4]+	0.348687	0.204336	0.36645	0.340807	0.382176	0.23156	0.154987	0.0690579	0.652463	0.32014	0.0820408	0.151984
TAG 56:6	C59H102O6	924.801		[M+NH4]+	0.448951	0.210242	0.406716	0.266858	0.0751508	0.164651	0.350293	0.0787897	0.112157	0.178611	0.183113	0.164794
TAG 56:5	C59H104O6	926.817		[M+NH4]+	0.602133	0.56359	0.398292	0.450221	0.555683	0.30864	0.270282	0.180433	0.491385	0.283805	0.262884	0.400262
TAG 56:4	C59H106O6	928.833		[M+NH4]+	0.493935	0.227673	0.196245	0.676069	0.334087	0.201312	0.399494	0.516196	0.412622	0.427438	0.656668	0.466258
TAG 56:3	C59H108O6	930.848		[M+NH4]+	1.24136	0.834038	0.924604	0.41441	0.634603	0.639402	0.764831	0.738074	0.431294	1.27669	0.943331	0.484498
TAG 56:2	C59H110O6	932.864		[M+NH4]+	0.502982	0.493016	0.744982	0.788942	0.422994	0.85549	0.837601	0.679476	0.691224	0.851829	0.411882	0.252558
TAG 56:1	C59H112O6	934.88		[M+NH4]+	0.615123	0.458934	0.536664	0.83528	0.735905	0.4861	0.481783	0.302955	0.555351	0.255022	0.30494	0.405429
TAG 56:0	C59H114O6	936.895		[M+NH4]+	0.329718	0.113801	0.276267	0.380793	0.0752379	0.339648	0.39092	0.334395	0.260929	0	0.236122	0.485174
TAG 58:7	C61H104O6	950.817		[M+NH4]+	0.109869	0.359916	0.278852	0.229101	0	0.314579	0.138462	0.324472	0.14372	0	0.333873	0.111208
TAG 58:6	C61H106O6	952.833		[M+NH4]+	0.297718	0.217326	0.170017	0.211123	0.220031	0.242862	0.205542	0.432684	0.157154	0.287538	0.311445	0.162646
TAG 58:5	C61H108O6	954.848		[M+NH4]+	0.139864	0.370937	0.23917	0.308531	0.355593	0.449593	0.491391	0.290457	0.172212	0.359121	0.386665	0.325869
TAG 58:4	C61H110O6	956.864		[M+NH4]+	0.150056	0.396518	0.27684	0.543641	0.287252	0.421509	0.297439	0.471802	0.462776	0.348944	0.458085	0.437692
TAG 58:3	C61H112O6	958.88		[M+NH4]+	0.592431	0.744107	0.351965	0.676019	1.12939	0.243861	0.472533	0.316748	0.420099	0.254916	0.551358	0.480624
TAG 58:2	C61H114O6	960.895		[M+NH4]+	0.155978	0.437199	0.350439	0.282377	0.227231	0.292761	0.169794	0.522929	0.364952	0.365176	0.404563	0.153044
TAG 58:1	C61H116O6	962.911		[M+NH4]+	0.372266	0.924983	0.252016	0.472624	0.378348	0.322172	0.2228	0.564705	0.129628	0.642255	0.342801	0.598045
TAG 58:0	C61H118O6	964.927		[M+NH4]+	0.401037	0.224309	0.663232	0.228237	0.112418	0.270078	0.164985	0.585994	0.72784	0.279738	0.492779	0.25171
TAG 60:6	C63H110O6	980.864		[M+NH4]+	0.290627	0.146283	0.226874	0.319031	0.275528	0.160084	0.146635	0.130201	0.127567	0.304276	0.0952087	0.184528
TAG 60:5	C63H112O6	982.88		[M+NH4]+	0.0978169	0.509953	0.120931	0.335866	0.366814	0.342548	0.486944	0.406692	0.418871	0.136227	0.328007	0.185102
TAG 60:4	C63H114O6	984.895		[M+NH4]+	0.218076	0.473031	0.510702	0	0	0.415032	0	0.282355	0.121132	0.122828	0.492663	0.374063
TAG 60:3	C63H116O6	986.911		[M+NH4]+	0.514917	0.27625	0.354984	0.278454	0.40291	0.30066	0.259067	0.262899	0.489796	0.746844	0.160429	0.258026
TAG 60:2	C63H118O6	988.927		[M+NH4]+	0.151376	0.226771	0.319543	0.200171	0.298201	0.427014	0.190136	0.147112	0.307849	0.201647	0.182842	0.265665
TAG 60:1	C63H120O6	990.943		[M+NH4]+	0.170941	0.201402	0.250568	0.311618	0.136504	0.119783	0.167989	0.120904	0.147732	0.104458	0.191211	0.131086
TAG 60:0	C63H122O6	992.958		[M+NH4]+	0.172845	0.213548	0.196032	0.160521	0.107454	0.359806	0.133007	0.123879	0.0884543	0.2662	0.11492	0.106919
*Each lipid classes were mormalized by the average number of a certain lipid species in 150 DAA. Lipid species used for normalization were: PC 36:6; PE 36:6; PG 32:1; PI 32:3; PS 28:0; PA 34:4; MGDG 34:2; DGDG 34:4; DAG 34:6; TAG 56:3.
