# Supplementary material for: Lipidomic and transcriptomic analysis reveals reallocation of carbon flux from cuticular wax into plastid membrane lipids in a glossy “Newhall” navel orange mutant
Source: Hortic Res. 2020 Apr 1;7:41. doi: 10.1038/s41438-020-0262-z (PMC7109130; doi:10.1038/s41438-020-0262-z)
Supplement: Supplementary file 3 — Relative levels of lipids at mature stage in 2017 [file 41438_2020_262_MOESM3_ESM.xlsx]

## Sheet: Sheet1
Table S2.Relative levels of lipids at mature stage in 2017.
Data		2017 WT1	2017 WT2	2017 MT1	2017 MT2
MGDG classes
MGDG 34:0	C43H82O10	0.0583909	0.0912961	0.195934	0.18497
MGDG 34:6	C43H70O10	0.397778	0.801677	1.31265	1.23682
MGDG 34:5	C43H72O10	0.00565479	0.0108691	0.0276662	0.0217457
MGDG 34:4	C43H74O10	0.115768	0.288675	0.362633	0.36351
MGDG 34:3	C43H76O10	0.575817	0.624304	1.56717	1.68927
MGDG 34:2	C43H78O10	0.754586	1.24541	1.44141	1.49114
MGDG 34:1	C43H80O10	0.351972	0.476713	0.642818	0.789982
MGDG 36:6	C45H74O10	13.8952	23.5242	33.7142	35.5866
MGDG 36:5	C45H76O10	0.437782	0.808483	0.861705	0.894089
MGDG 36:4	C45H78O10	1.72568	2.39846	3.53978	4.35676
MGDG 36:3	C45H80O10	0.478081	0.710462	0.668639	0.757289
MGDG 36:2	C45H82O10	0.0948871	0.0815976	0.188179	0.239666
MGDG 36:1	C45H84O10	0.0650455	0.0489802	0.113625	0.139255
MGDG 38:6	C47H78O10	0.00317331	0.0123703	0.0199082	0.0191492
MGDG 38:5	C47H80O10	0.0789538	0.125234	0.189587	0.289048
MGDG 38:4	C47H82O10	0.0630172	0.0678326	0.141674	0.102164
MGDG 38:3	C47H84O10	0.0323128	0.0232259	0.0485906	0.0574369
DGDG classes
DGDG 34:0	C49H92O15	1.86327	2.566	3.85036	4.01886
DGDG 34:6	C49H89O15	0.113251	0.139794	0.349254	0.277984
DGDG 34:5	C49H82O15	0.0202507	0.0680897	0.122355	0.110903
DGDG 34:4	C49H84O15	0.645163	1.35484	2.44535	2.5487
DGDG 34:3	C49H86O15	26.6719	45.4456	82.1319	85.6334
DGDG 34:2	C49H88O15	2.46348	7.75422	6.75455	6.60749
DGDG 34:1	C49H90O15	11.3303	14.8375	20.5766	23.1646
DGDG 36:6	C51H84O15	99.368	188.599	256.31	240.822
DGDG 36:5	C51H86O15	2.68603	7.30492	8.41771	8.26035
DGDG 36:4	C51H88O15	14.9749	25.901	35.0639	37.0307
DGDG 36:3	C51H90O15	0.736487	0.646538	0.879418	0.749474
DGDG 36:2	C51H92O15	0.822245	1.78792	2.11826	0.967654
DGDG 36:1	C51H94O15	0.313869	0.344345	0.442333	0.447622
DGDG 38:6	C53H88O15	0.461743	0.711121	0.943143	1.39997
DGDG 38:5	C53H90O15	3.7725	1.19921	4.16275	6.33898
DGDG 38:4	C53H92O15	6.24569	2.22604	6.50631	10.1967
DGDG 38:3	C53H94O15	5.0771	1.86308	4.25137	6.81795
PA classes
PA 32:0	C35H69O8P	0.0714985	0.0633217	0.116499	0.262479
PA 34:6	C37H61O8P	0.131782	0.147763	0.113326	0.194327
PA 34:5	C37H63O8P	0.0195739	0.0192919	0.0224048	0.0323379
PA 34:4	C37H65O8P	1.11774	0.882258	0.760209	0.821719
PA 34:3	C37H67O8P	0.587757	1.142	2.14896	1.78821
PA 34:2	C37H69O8P	3.78209	5.42253	10.2972	8.9277
PA 34:1	C37H71O8P	0.80181	0.863086	1.02418	1.07038
PA 36:6	C39H65O8P	0.114221	0.154135	0.22342	0.169929
PA 36:5	C39H67O8P	1.3779	1.74039	2.6247	2.34515
PA 36:4	C39H69O8P	5.76223	4.92151	10.2023	8.96163
PA 36:3	C39H71O8P	21.8608	30.6698	55.2563	63.1255
PA 36:2	C39H73O8P	7.07509	7.57646	11.0197	13.7286
DAG classes
DAG 32:1	C35H70O5N	0.226497	0.248305	0.606252	1.08557
DAG 32:0	C35H72O5N	9.29918	7.29022	8.95936	13.0574
DAG 34:6	C37H64O5N	0.932828	1.06717	1.14483	1.56406
DAG 34:5	C37H66O5N	0.169904	0.569413	0.758589	0.559085
DAG 34:4	C37H68O5N	0.245091	0.275019	0.610337	0.728382
DAG 34:3	C37H70O5N	7.6908	6.93898	12.7012	19.7525
DAG 34:2	C37H72O5N	49.2765	44.6548	105.703	149.47
DAG 34:1	C37H74O5N	10.845	8.24102	14.3919	21.5876
DAG 36:6	C39H68O5N	1.68546	1.47107	1.15884	1.6064
DAG 36:5	C39H70O5N	9.00567	8.83568	16.7186	26.2267
DAG 36:4	C39H72O5N	37.5784	34.2952	76.7689	122.328
DAG 36:3	C39H74O5N	25.5405	20.5658	38.894	63.7418
DAG 36:2	C39H76O5N	12.3104	8.13421	9.18078	24.0259
DAG 36:1	C39H78O5N	1.67678	1.0211	1.69721	3.18291
PG classes
PG 32:1	C38H73O10P	0.938089	1.06191	1.49238	1.33403
PG 32:0	C38H75O10P	3.07015	4.36899	6.5584	7.35593
PG 34:4	C40H71O10P	0.141746	0.208705	0.32045	0.29734
PG 34:3	C40H73O10P	0.50727	0.592696	0.566639	0.861057
PG 34:2	C40H75O10P	0.503276	1.00391	1.66313	1.55689
PG 34:1	C40H77O10P	0.762426	1.34786	2.30053	2.49773
PG 34:0	C40H79O10P	0.14235	0.351184	0.450934	0.449245
PG 36:6	C42H71O10P	0.1215	0.187898	0.200246	0.245779
PG 36:5	C42H73O10P	0.13574	0.228974	0.253699	0.25939
PG 36:4	C42H75O10P	0.105722	0.0879694	0.101185	0.123913
PG 36:3	C42H77O10P	0.0499116	0.0443876	0.0911587	0.0834342
PG 36:2	C42H79O10P	17.3715	29.4176	42.1803	44.4907
PG 36:1	C42H81O10P	2.04593	3.2657	5.02643	5.12048
LysoPG 16:1	C22H43O9P	0.0426937	0.0614324	0.128197	0.0777556
LysoPG 16:0	C22H45O9P	0.219506	0.518698	0.53672	0.496902
LysoPG 18:3	C24H43O9P	0.14341	0.302936	0.292636	0.287251
LysoPG 18:2	C24H45O9P	0.0229029	0.0409167	0.0642506	0.0798142
LysoPG 18:1	C24H47O9P	0.134465	0.294458	0.521323	0.563502
PC classes
PC 32:0	C40H80O8PN	0.260547	0.631107	1.04204	1.27961
PC 34:4	C42H76O8PN	0.558108	1.00896	1.38688	1.24689
PC 34:3	C42H78O8PN	5.08365	10.7442	14.9667	15.8506
PC 34:2	C42H80O8PN	33.0376	63.3018	88.6666	95.9987
PC 34:1	C42H82O8PN	9.88016	15.952	16.3977	19.04
PC 36:6	C44H76O8PN	0.636173	1.36383	1.37954	1.17234
PC 36:5	C44H78O8PN	8.98137	20.5349	30.5999	28.9576
PC 36:4	C44H80O8PN	29.1154	65.9463	92.1615	90.4513
PC 36:3	C44H82O8PN	16.3951	28.2438	34.8999	43.8529
PC 36:2	C44H84O8PN	4.6085	11.0397	7.67009	8.20313
PC 36:1	C44H86O8PN	0.596424	0.844738	0.78511	0.900692
PC 38:6	C46H80O8PN	0.000679289	0.00164685	0.00157372	0.00485409
PC 38:5	C46H82O8PN	0.16477	0.0785571	0.0560712	0.0460906
PC 38:4	C46H84O8PN	0.390403	0.43754	0.396723	0.442822
PC 38:3	C46H86O8PN	0.390391	0.385777	0.506389	0.594428
PC 38:2	C46H88O8PN	0.433473	0.614735	0.396228	0.49983
PC 40:5	C48H86O8PN	0.131777	0.177315	0.206057	0.180081
PC 40:4	C48H88O8PN	0.801513	1.32831	1.15974	1.20279
PC 40:3	C48H90O8PN	1.87471	2.16539	2.49494	2.59254
PC 40:2	C48H92O8PN	0.855994	0.863876	0.962955	1.11146
PC 48:2	C56H108O8PN	0.0412822	0.00539205	0.0964766	0.140986
LysoPC 16:1	C24H48O7PN	0.398173	0.310152	1.7355	2.10697
LysoPC 16:0	C24H50O7PN	10.5277	16.8965	37.5514	29.6179
LysoPC 18:3	C26H48O7PN	3.90308	6.59152	9.61259	7.77484
LysoPC 18:2	C26H50O7PN	34.2315	69.4131	117.979	92.6895
LysoPC 18:1	C26H52O7PN	14.6646	27.3632	23.8397	21.2391
LysoPC 18:0	C26H54O7PN	0.747315	1.57581	3.40786	2.25251
PE Classes
PE 32:3	C37H68O8PN	0.91883	0.725252	0.624923	0.675486
PE 32:2	C37H70O8PN	0.483159	0.938771	1.76652	1.46998
PE 32:1	C37H72O8PN	3.10902	4.45753	8.46467	7.33892
PE 32:0	C37H74O8PN	0.659118	0.70949	0.841915	0.879891
PE 34:4	C39H70O8PN	1.13269	1.43067	2.1576	1.92781
PE 34:3	C39H72O8PN	4.73677	4.04567	8.38672	7.3668
PE 34:2	C39H74O8PN	17.9704	25.2117	45.4228	51.8916
PE 36:6	C41H70O8PN	0.836477	1.16352	1.03068	0.9969
PE 36:5	C41H72O8PN	3.38972	3.84351	5.4181	4.99927
PE 36:4	C41H74O8PN	10.4793	14.7224	22.9963	26.1281
PE 36:3	C41H76O8PN	7.18531	7.93792	11.5272	14.1909
PE 36:2	C41H78O8PN	2.65324	1.57575	2.94444	5.82331
PE 36:1	C41H80O8PN	0.638195	0.77408	1.41369	1.14941
PE 38:6	C43H74O8PN	1.65573	3.33041	5.47735	5.17172
PE 38:5	C43H76O8PN	2.50445	4.42882	7.61542	8.35304
PE 38:4	C43H78O8PN	0.501453	1.2258	1.55161	1.56111
PE 38:3	C43H80O8PN	2.46522	2.67554	6.70333	7.22411
PE 38:2	C43H82O8PN	3.25135	5.33825	6.19694	6.40966
PE 40:3	C45H84O8PN	2.0321	1.10462	2.88251	3.25373
PE 40:2	C45H86O8PN	0.835213	0.957961	2.5472	2.91461
PE 42:4	C47H86O8PN	0.176276	0.292507	0.378606	0.351447
PE 42:3	C47H88O8PN	0.133448	0.117714	0.219905	0.26022
PE 42:2	C47H90O8PN	1.2192	0.944502	3.33972	4.29929
PE 46:0	C51H102O8PN	0.500908	0.184505	0.452684	0.884071
LysoPE 14:0	C19H40O7PN	0.0228314	0.0194475	0.0451035	0.0565145
LysoPE 16:1	C21H42O7PN	0.0925805	0.171585	0.221465	0.278812
LysoPE 16:0	C21H44O7PN	0.449117	0.793993	1.7393	1.27054
LysoPE 18:3	C23H42O7PN	0.117244	0.196194	0.213043	0.173599
LysoPE 18:2	C23H44O7PN	1.78925	3.81787	5.10084	4.37552
PI classes
PI 32:3	C41H73O13P	1.16906	0.83094	1.17077	0.801355
PI 32:2	C41H75O13P	0.404219	0.523697	1.42451	1.59392
PI 32:1	C41H77O13P	1.95968	2.88787	2.03186	1.66365
PI 32:0	C41H79O13P	1.59193	2.53567	3.63624	3.37825
PI 34:4	C43H75O13P	2.36655	3.48665	3.70253	3.05462
PI 34:3	C43H77O13P	13.2104	20.899	22.9881	19.9855
PI 34:2	C43H79O13P	45.4085	74.5156	108.013	106.929
PI 34:1	C43H81O13P	8.98775	12.7779	13.3625	14.1133
PI 36:6	C45H75O13P	0.63733	0.658019	0.576491	0.583086
PI 36:5	C45H77O13P	0.877423	1.57979	1.47928	1.37504
PI 36:4	C45H79O13P	2.60147	3.70492	4.95937	4.62376
PI 36:3	C45H81O13P	2.98569	5.2587	7.4368	7.48751
PI 36:2	C45H83O13P	3.1308	4.44687	4.64031	5.27132
PI 36:1	C45H85O13P	0.673702	0.555973	0.987191	0.748044
PS classes
PS 28:0	C34H66O10PN	1.05162	0.948382	0.916316	1.00859
PS 34:4	C40H70O10PN	0.0450868	0.0458339	0.060878	0.0853959
PS 34:3	C40H72O10PN	0.0656084	0.0796855	0.223908	0.105029
PS 34:2	C40H74O10PN	0.181015	0.266526	0.409229	0.379717
PS 34:1	C40H76O10PN	0.647807	0.7569	0.723623	1.09961
PS 36:5	C42H72O10PN	0.0742809	0.199547	0.114494	0.122367
PS 36:4	C42H74O10PN	0.155162	0.239954	0.255723	0.313871
PS 36:3	C42H76O10PN	0.173346	0.29241	0.323985	0.331252
PS 36:2	C42H78O10PN	0.135011	0.112341	0.129218	0.158242
PS 36:1	C42H80O10PN	0.0637394	0.0566848	0.116414	0.106549
PS 38:6	C44H74O10PN	0.0374309	0.107888	0.100887	0.111376
PS 38:5	C44H76O10PN	0.107205	0.171169	0.273963	0.254423
PS 38:4	C44H78O10PN	1.07562	1.69751	2.0706	1.97247
PS 38:3	C44H80O10PN	0.210594	0.359002	0.352791	0.314541
PS 38:2	C44H82O10PN	0.353214	0.464426	0.580738	0.76722
PS 38:1	C44H84O10PN	0.17025	0.267843	0.35789	0.506115
PS 40:4	C46H82O10PN	0.662459	0.939391	1.14213	1.42013
PS 40:3	C46H84O10PN	0.269624	0.359593	0.449341	0.503982
PS 40:2	C46H86O10PN	0.328168	0.459268	1.01054	0.984538
PS 40:1	C46H88O10PN	0.115849	0.128472	0.235548	0.275003
PS 42:4	C48H86O10PN	0.0291906	0.0348633	0.211825	0.118146
PS 42:3	C48H88O10PN	0.0564936	0.0549288	0.123487	0.105843
PS 42:2	C48H90O10PN	0.239442	0.257582	0.471052	0.547601
PS 42:1	C48H92O10PN	0.226032	0.0760482	0.318087	0.465745
PS 44:3	C50H92O10PN	0.996652	0.280296	0.737631	1.37485
PS 44:2	C50H94O10PN	3.06833	1.11983	3.2378	5.49926
TAG classes
TAG 48:0	C51H98O6	0.218254	0.228775	1.26132	2.47697
TAG 50:3	C53H96O6	2.32673	0.966243	8.43971	13.4177
TAG 50:2	C53H98O6	12.578	3.65238	34.1311	60.8309
TAG 50:1	C53H100O6	5.63349	1.85334	9.74028	19.2991
TAG 50:0	C53H102O6	0.938159	0.315677	1.51634	3.06684
TAG 52:6	C55H94O6	5.25108	1.06395	6.63921	13.8082
TAG 52:5	C55H96O4	0.294592	0.0964601	0.400324	0.677188
TAG 52:4	C55H98O6	80.3669	20.2448	154.953	282.206
TAG 52:3	C55H100O6	31.3777	8.67432	56.8054	107.554
TAG 52:2	C55H102O6	14.7507	4.26895	20.363	45.5209
TAG 52:1	C55H104O6	2.60864	1.09599	3.26501	7.15682
TAG 52:0	C55H106O6	0.0519979	0.0451454	0.147649	0.216073
TAG 54:9	C57H92O6	2.0561	0.584505	1.07343	1.93814
TAG 54:8	C57H94O6	18.3354	3.0767	11.4208	24.5436
TAG 54:7	C57H96O6	69.7814	14.159	72.6133	167.952
TAG 54:6	C57H98O6	146.606	30.691	190.684	369.71
TAG 54:5	C57H100O6	97.5272	22.4989	117.959	241.411
TAG 54:4	C57H102O6	42.8206	9.30253	45.487	108.658
TAG 54:3	C57H104O6	13.1621	3.04527	13.6362	33.0496
TAG 54:2	C57H106O6	2.63431	0.924132	3.78929	7.30516
TAG 54:1	C57H108O6	0.65737	0.217064	0.753902	1.58777
TAG 54:0	C57H110O6	0.491646	0.0565507	0.254334	0.640048
TAG 56:8	C59H98O6	0.988158	0.36633	0.592113	0.778215
TAG 56:7	C59H100O6	0.978912	0.357585	1.08625	1.09018
TAG 56:6	C59H102O6	1.24474	0.283658	1.06194	2.20638
TAG 56:5	C59H104O6	2.55185	0.548804	3.1566	6.52551
TAG 56:4	C59H106O6	2.8413	0.601881	4.01847	8.45514
TAG 56:3	C59H108O6	1.60583	0.394171	2.39599	5.05486
TAG 56:2	C59H110O6	1.42234	0.319588	3.05622	6.69751
TAG 56:1	C59H112O6	0.49739	0.11586	0.760696	1.74676
TAG 56:0	C59H114O6	0.160268	0.0232035	0.176059	0.375529
TAG 58:7	C61H104O6	1.50879	0.251605	1.48949	3.24406
TAG 58:6	C61H106O6	0.453415	0.0751257	0.507106	0.743821
TAG 58:5	C61H108O6	0.850991	0.153773	1.17203	2.07794
TAG 58:4	C61H110O6	1.64116	0.418299	3.58094	7.41905
TAG 58:3	C61H112O6	1.90805	0.420174	2.4796	6.1563
TAG 58:2	C61H114O6	1.16339	0.247026	2.08556	4.77801
TAG 58:1	C61H116O6	0.75584	0.149188	0.429457	1.08607
TAG 58:0	C61H118O6	0.159021	0.0597762	0.0934988	0.189692
TAG 60:6	C63H110O6	0.460885	0.0541851	0.361873	0.788674
TAG 60:5	C63H112O6	0.424922	0.0950082	0.494777	0.985026
TAG 60:4	C63H114O6	1.15389	0.232568	1.49668	3.839
TAG 60:3	C63H116O6	0.771034	0.154352	1.10505	2.83485
TAG 60:2	C63H118O6	0.469752	0.110661	0.575319	1.39633
TAG 60:1	C63H120O6	0.12348	0.079828	0.119123	0.290159
TAG 60:0	C63H122O6	0.159577	0.142425	0.154453	0.230641
*Each lipid classes were mormalized by the average number of a certain lipid species in 150 DAA. Lipid species used for normalization were: PC 36:6; PE 36:6; PG 32:1; PI 32:3; PS 28:0; PA 34:4; MGDG 34:2; DGDG 34:4; DAG 34:6; TAG 56:3.
