# Supplementary material for: Lipidomic and transcriptomic analysis reveals reallocation of carbon flux from cuticular wax into plastid membrane lipids in a glossy “Newhall” navel orange mutant
Source: Hortic Res. 2020 Apr 1;7:41. doi: 10.1038/s41438-020-0262-z (PMC7109130; doi:10.1038/s41438-020-0262-z)
Supplement: Supplementary file 4 — Supplementary Table S3. Significantly correlated lipid compounds [file 41438_2020_262_MOESM4_ESM.xlsx]

## Sheet: Sheet1
Table S3. Significantly correlated lipid compounds. Correlation pairs with PCC (pearson coefficient efficiency) values over 0.6 and p value less than 0.05 were shown.
Lipid 1	Lipid 2	PCC	P.value
PG_34:0	PG_34:4	-0.866119	0.00119212
DAG_34:2	PG_34:4	0.661775	0.0371325
MGDG_36:0	PG_34:2	0.867251	0.00115394
PG_34:4	PG_34:0	-0.866119	0.00119212
MGDG_36:1	PG_34:0	0.775778	0.00835199
PG_36:1	PG_36:2	0.90681	0.000294475
PA_34:2	PG_36:2	0.65206	0.0410364
PA_34:1	PG_36:2	0.727429	0.0171122
PA_36:6	PG_36:2	-0.698473	0.0246521
PA_36:4	PG_36:2	0.826486	0.00319816
MGDG_34:6	PG_36:2	0.639049	0.0466847
MGDG_36:6	PG_36:2	0.981518	4.99e-07
MGDG_36:4	PG_36:2	0.874041	0.000943404
DGDG_36:6	PG_36:2	0.972081	2.57e-06
DGDG_36:4	PG_36:2	0.882791	0.000715134
DAG_34:2	PG_36:2	0.905958	0.000305067
DAG_36:5	PG_36:2	0.766159	0.00975656
DAG_36:4	PG_36:2	0.893074	0.000501735
DAG_36:3	PG_36:2	0.913895	0.00021652
PG_36:2	PG_36:1	0.90681	0.000294475
PA_34:2	PG_36:1	0.678564	0.0309914
PA_34:1	PG_36:1	0.734623	0.0155237
PA_36:6	PG_36:1	-0.77151	0.00895614
PA_36:4	PG_36:1	0.843117	0.00218316
PA_36:2	PG_36:1	0.725669	0.0175175
MGDG_34:6	PG_36:1	0.6808	0.0302296
MGDG_36:6	PG_36:1	0.846486	0.00201018
MGDG_36:4	PG_36:1	0.745156	0.0133876
DGDG_36:6	PG_36:1	0.854347	0.00164534
DGDG_36:4	PG_36:1	0.76589	0.00979796
DAG_34:2	PG_36:1	0.783345	0.00735261
DAG_36:4	PG_36:1	0.747056	0.0130254
DAG_36:3	PG_36:1	0.771128	0.00901172
PA_36:6	LysoPG_18:3	0.651327	0.041342
PA_36:2	LysoPG_18:3	-0.819979	0.00367478
MGDG_36:2	LysoPG_18:3	0.656084	0.0393875
DGDG_34:3	LysoPG_18:3	0.782234	0.00749369
DGDG_34:2	LysoPG_18:3	0.671783	0.0333812
DGDG_34:1	LysoPG_18:3	0.727812	0.0170249
DGDG_36:5	LysoPG_18:3	0.710061	0.0214063
DGDG_36:3	LysoPG_18:3	0.668648	0.0345273
DAG_34:3	LysoPG_18:3	0.650706	0.0416016
DAG_36:6	LysoPG_18:3	0.700937	0.0239356
DAG_36:2	LysoPG_18:3	0.709053	0.021676
MGDG_34:3	LysoPG_18:2	0.70083	0.0239664
MGDG_36:2	LysoPG_18:2	0.691428	0.0267824
DGDG_34:6	LysoPG_18:2	-0.92868	0.000103793
DGDG_34:3	LysoPG_18:2	0.720406	0.0187686
DGDG_34:2	LysoPG_18:2	0.725761	0.0174962
DGDG_34:1	LysoPG_18:2	0.811979	0.00432806
DGDG_36:5	LysoPG_18:2	0.74163	0.0140781
DGDG_36:3	LysoPG_18:2	0.788118	0.00676767
DAG_34:3	LysoPG_18:2	0.717992	0.0193628
DAG_34:1	LysoPG_18:2	0.85017	0.00183261
DAG_36:2	LysoPG_18:2	0.828383	0.003068
PG_36:2	PA_34:2	0.65206	0.0410364
PG_36:1	PA_34:2	0.678564	0.0309914
PA_34:1	PA_34:2	0.972277	2.5e-06
PA_36:6	PA_34:2	-0.757423	0.0111693
PA_36:4	PA_34:2	0.865877	0.0012004
PA_36:2	PA_34:2	0.743549	0.0136993
MGDG_34:4	PA_34:2	0.782718	0.00743202
MGDG_36:6	PA_34:2	0.695459	0.0255487
MGDG_36:4	PA_34:2	0.777942	0.00805689
DGDG_34:2	PA_34:2	-0.677059	0.0315115
DGDG_36:4	PA_34:2	0.637357	0.0474553
DAG_34:2	PA_34:2	0.666129	0.0354674
DAG_36:4	PA_34:2	0.807405	0.00473681
DAG_36:3	PA_34:2	0.800291	0.00542632
PG_36:2	PA_34:1	0.727429	0.0171122
PG_36:1	PA_34:1	0.734623	0.0155237
PA_34:2	PA_34:1	0.972277	2.5e-06
PA_36:6	PA_34:1	-0.76738	0.00956967
PA_36:4	PA_34:1	0.893617	0.000491941
PA_36:2	PA_34:1	0.693854	0.0260353
MGDG_34:4	PA_34:1	0.725044	0.017663
MGDG_36:6	PA_34:1	0.750988	0.0122979
MGDG_36:4	PA_34:1	0.805037	0.00495901
DGDG_34:2	PA_34:1	-0.654726	0.0399389
DGDG_36:6	PA_34:1	0.70548	0.0226519
DGDG_36:4	PA_34:1	0.699588	0.0243261
DAG_34:2	PA_34:1	0.676983	0.0315379
DAG_36:4	PA_34:1	0.853725	0.0016723
DAG_36:3	PA_34:1	0.834771	0.00265774
PG_36:2	PA_36:6	-0.698473	0.0246521
PG_36:1	PA_36:6	-0.77151	0.00895614
LysoPG_18:3	PA_36:6	0.651327	0.041342
PA_34:2	PA_36:6	-0.757423	0.0111693
PA_34:1	PA_36:6	-0.76738	0.00956967
PA_36:4	PA_36:6	-0.948268	2.94e-05
PA_36:2	PA_36:6	-0.826277	0.00321271
MGDG_34:4	PA_36:6	-0.721892	0.0184092
MGDG_36:6	PA_36:6	-0.691946	0.0266218
MGDG_36:2	PA_36:6	0.666574	0.0353001
DGDG_34:2	PA_36:6	0.855135	0.00161163
DGDG_34:1	PA_36:6	0.758465	0.0109937
DGDG_36:6	PA_36:6	-0.708535	0.0218156
DGDG_36:3	PA_36:6	0.757791	0.0111071
DAG_34:3	PA_36:6	0.670695	0.0337761
DAG_36:4	PA_36:6	-0.721757	0.0184417
DAG_36:3	PA_36:6	-0.735668	0.0153017
PG_36:2	PA_36:4	0.826486	0.00319816
PG_36:1	PA_36:4	0.843117	0.00218316
PA_34:2	PA_36:4	0.865877	0.0012004
PA_34:1	PA_36:4	0.893617	0.000491941
PA_36:6	PA_36:4	-0.948268	2.94e-05
PA_36:2	PA_36:4	0.780198	0.00775725
MGDG_34:4	PA_36:4	0.735193	0.0154023
MGDG_36:6	PA_36:4	0.836325	0.00256423
MGDG_36:4	PA_36:4	0.734972	0.0154495
DGDG_34:2	PA_36:4	-0.748417	0.0127703
DGDG_36:6	PA_36:4	0.841096	0.00229196
DGDG_36:4	PA_36:4	0.753359	0.0118731
DGDG_36:3	PA_36:4	-0.632889	0.0495311
DAG_34:2	PA_36:4	0.71126	0.0210881
DAG_36:4	PA_36:4	0.886334	0.000635337
DAG_36:3	PA_36:4	0.888031	0.000599503
PG_36:1	PA_36:2	0.725669	0.0175175
LysoPG_18:3	PA_36:2	-0.819979	0.00367478
PA_34:2	PA_36:2	0.743549	0.0136993
PA_34:1	PA_36:2	0.693854	0.0260353
PA_36:6	PA_36:2	-0.826277	0.00321271
PA_36:4	PA_36:2	0.780198	0.00775725
DGDG_34:2	PA_36:2	-0.679174	0.0307823
DAG_36:6	PA_36:2	-0.641539	0.045566
MGDG_36:1	MGDG_34:0	0.654266	0.0401272
PG_36:2	MGDG_34:6	0.639049	0.0466847
PG_36:1	MGDG_34:6	0.6808	0.0302296
DGDG_36:6	MGDG_34:6	0.636787	0.0477171
DAG_34:2	MGDG_34:6	0.670451	0.0338648
PA_34:2	MGDG_34:4	0.782718	0.00743202
PA_34:1	MGDG_34:4	0.725044	0.017663
PA_36:6	MGDG_34:4	-0.721892	0.0184092
PA_36:4	MGDG_34:4	0.735193	0.0154023
MGDG_36:2	MGDG_34:4	-0.656594	0.0391819
DGDG_34:2	MGDG_34:4	-0.744657	0.0134837
DGDG_36:3	MGDG_34:4	-0.71697	0.0196182
DAG_36:4	MGDG_34:4	0.691757	0.0266805
DAG_36:3	MGDG_34:4	0.717952	0.0193728
LysoPG_18:2	MGDG_34:3	0.70083	0.0239664
DGDG_34:6	MGDG_34:3	-0.804091	0.00504976
DGDG_34:2	MGDG_34:3	0.659532	0.0380106
DGDG_34:1	MGDG_34:3	0.690381	0.0271095
DGDG_36:5	MGDG_34:3	0.664239	0.0361838
DGDG_36:3	MGDG_34:3	0.66777	0.0348532
DAG_34:3	MGDG_34:3	0.685441	0.0286892
DAG_34:1	MGDG_34:3	0.712193	0.020843
DAG_36:6	MGDG_34:3	0.644106	0.0444316
DAG_36:2	MGDG_34:3	0.764739	0.00997712
PG_36:2	MGDG_36:6	0.981518	4.99e-07
PG_36:1	MGDG_36:6	0.846486	0.00201018
PA_34:2	MGDG_36:6	0.695459	0.0255487
PA_34:1	MGDG_36:6	0.750988	0.0122979
PA_36:6	MGDG_36:6	-0.691946	0.0266218
PA_36:4	MGDG_36:6	0.836325	0.00256423
MGDG_36:4	MGDG_36:6	0.909438	0.000263494
DGDG_36:6	MGDG_36:6	0.977448	1.1e-06
DGDG_36:4	MGDG_36:6	0.920749	0.000156706
DAG_34:2	MGDG_36:6	0.927174	0.000112629
DAG_36:5	MGDG_36:6	0.762955	0.0102591
DAG_36:4	MGDG_36:6	0.946478	3.36e-05
DAG_36:3	MGDG_36:6	0.961507	9.17e-06
PG_36:2	MGDG_36:4	0.874041	0.000943404
PG_36:1	MGDG_36:4	0.745156	0.0133876
PA_34:2	MGDG_36:4	0.777942	0.00805689
PA_34:1	MGDG_36:4	0.805037	0.00495901
PA_36:4	MGDG_36:4	0.734972	0.0154495
MGDG_36:6	MGDG_36:4	0.909438	0.000263494
DGDG_36:6	MGDG_36:4	0.841641	0.00226225
DGDG_36:4	MGDG_36:4	0.872875	0.000977388
DAG_34:2	MGDG_36:4	0.906263	0.000301242
DAG_36:5	MGDG_36:4	0.668495	0.034584
DAG_36:4	MGDG_36:4	0.897331	0.000428743
DAG_36:3	MGDG_36:4	0.905126	0.000315685
LysoPG_18:3	MGDG_36:2	0.656084	0.0393875
LysoPG_18:2	MGDG_36:2	0.691428	0.0267824
PA_36:6	MGDG_36:2	0.666574	0.0353001
MGDG_34:4	MGDG_36:2	-0.656594	0.0391819
DGDG_34:6	MGDG_36:2	-0.715326	0.0200338
DGDG_34:3	MGDG_36:2	0.861348	0.00136311
DGDG_34:2	MGDG_36:2	0.927779	0.000109018
DGDG_34:1	MGDG_36:2	0.903858	0.000332369
DGDG_36:5	MGDG_36:2	0.936916	6.42e-05
DGDG_36:3	MGDG_36:2	0.9525	2.1e-05
DAG_34:3	MGDG_36:2	0.967623	4.62e-06
DAG_34:1	MGDG_36:2	0.864553	0.00124642
DAG_36:6	MGDG_36:2	0.908242	0.000277277
DAG_36:2	MGDG_36:2	0.787423	0.00685067
PG_34:0	MGDG_36:1	0.775778	0.00835199
MGDG_34:0	MGDG_36:1	0.654266	0.0401272
PG_34:2	MGDG_36:0	0.867251	0.00115394
LysoPG_18:2	DGDG_34:6	-0.92868	0.000103793
MGDG_34:3	DGDG_34:6	-0.804091	0.00504976
MGDG_36:2	DGDG_34:6	-0.715326	0.0200338
DGDG_34:3	DGDG_34:6	-0.710418	0.0213112
DGDG_34:2	DGDG_34:6	-0.768396	0.00941599
DGDG_34:1	DGDG_34:6	-0.799849	0.00547141
DGDG_36:5	DGDG_34:6	-0.796235	0.00585002
DGDG_36:3	DGDG_34:6	-0.818972	0.00375281
DAG_34:3	DGDG_34:6	-0.814649	0.00410152
DAG_34:1	DGDG_34:6	-0.877285	0.000853359
DAG_36:6	DGDG_34:6	-0.731081	0.0162925
DAG_36:2	DGDG_34:6	-0.771326	0.00898291
LysoPG_18:3	DGDG_34:3	0.782234	0.00749369
LysoPG_18:2	DGDG_34:3	0.720406	0.0187686
MGDG_36:2	DGDG_34:3	0.861348	0.00136311
DGDG_34:6	DGDG_34:3	-0.710418	0.0213112
DGDG_34:2	DGDG_34:3	0.792782	0.00622872
DGDG_34:1	DGDG_34:3	0.906747	0.000295243
DGDG_36:5	DGDG_34:3	0.911753	0.000238247
DGDG_36:3	DGDG_34:3	0.852559	0.00172372
DAG_34:3	DGDG_34:3	0.859289	0.00144215
DAG_34:1	DGDG_34:3	0.929838	9.74e-05
DAG_36:6	DGDG_34:3	0.861651	0.00135174
DAG_36:5	DGDG_34:3	0.719509	0.0189879
DAG_36:2	DGDG_34:3	0.917261	0.000185368
LysoPG_18:3	DGDG_34:2	0.671783	0.0333812
LysoPG_18:2	DGDG_34:2	0.725761	0.0174962
PA_34:2	DGDG_34:2	-0.677059	0.0315115
PA_34:1	DGDG_34:2	-0.654726	0.0399389
PA_36:6	DGDG_34:2	0.855135	0.00161163
PA_36:4	DGDG_34:2	-0.748417	0.0127703
PA_36:2	DGDG_34:2	-0.679174	0.0307823
MGDG_34:4	DGDG_34:2	-0.744657	0.0134837
MGDG_34:3	DGDG_34:2	0.659532	0.0380106
MGDG_36:2	DGDG_34:2	0.927779	0.000109018
DGDG_34:6	DGDG_34:2	-0.768396	0.00941599
DGDG_34:3	DGDG_34:2	0.792782	0.00622872
DGDG_34:1	DGDG_34:2	0.945564	3.6e-05
DGDG_36:5	DGDG_34:2	0.891321	0.000534284
DGDG_36:3	DGDG_34:2	0.983444	3.22e-07
DAG_34:3	DGDG_34:2	0.939131	5.58e-05
DAG_34:1	DGDG_34:2	0.793481	0.00615067
DAG_36:6	DGDG_34:2	0.836705	0.0025417
DAG_36:2	DGDG_34:2	0.744048	0.013602
LysoPG_18:3	DGDG_34:1	0.727812	0.0170249
LysoPG_18:2	DGDG_34:1	0.811979	0.00432806
PA_36:6	DGDG_34:1	0.758465	0.0109937
MGDG_34:3	DGDG_34:1	0.690381	0.0271095
MGDG_36:2	DGDG_34:1	0.903858	0.000332369
DGDG_34:6	DGDG_34:1	-0.799849	0.00547141
DGDG_34:3	DGDG_34:1	0.906747	0.000295243
DGDG_34:2	DGDG_34:1	0.945564	3.6e-05
DGDG_36:5	DGDG_34:1	0.883254	0.000704314
DGDG_36:3	DGDG_34:1	0.951131	2.35e-05
DAG_34:3	DGDG_34:1	0.9055	0.00031088
DAG_34:1	DGDG_34:1	0.890832	0.000543622
DAG_36:6	DGDG_34:1	0.818147	0.00381765
DAG_36:2	DGDG_34:1	0.86798	0.00112985
PG_36:2	DGDG_36:6	0.972081	2.57e-06
PG_36:1	DGDG_36:6	0.854347	0.00164534
PA_34:1	DGDG_36:6	0.70548	0.0226519
PA_36:6	DGDG_36:6	-0.708535	0.0218156
PA_36:4	DGDG_36:6	0.841096	0.00229196
MGDG_34:6	DGDG_36:6	0.636787	0.0477171
MGDG_36:6	DGDG_36:6	0.977448	1.1e-06
MGDG_36:4	DGDG_36:6	0.841641	0.00226225
DGDG_36:4	DGDG_36:6	0.941401	4.8e-05
DAG_34:2	DGDG_36:6	0.854935	0.00162016
DAG_36:5	DGDG_36:6	0.761822	0.0104411
DAG_36:4	DGDG_36:6	0.929413	9.97e-05
DAG_36:3	DGDG_36:6	0.929645	9.84e-05
LysoPG_18:3	DGDG_36:5	0.710061	0.0214063
LysoPG_18:2	DGDG_36:5	0.74163	0.0140781
MGDG_34:3	DGDG_36:5	0.664239	0.0361838
MGDG_36:2	DGDG_36:5	0.936916	6.42e-05
DGDG_34:6	DGDG_36:5	-0.796235	0.00585002
DGDG_34:3	DGDG_36:5	0.911753	0.000238247
DGDG_34:2	DGDG_36:5	0.891321	0.000534284
DGDG_34:1	DGDG_36:5	0.883254	0.000704314
DGDG_36:3	DGDG_36:5	0.95019	2.54e-05
DAG_34:3	DGDG_36:5	0.954674	1.75e-05
DAG_34:1	DGDG_36:5	0.900122	0.000385335
DAG_36:6	DGDG_36:5	0.931977	8.62e-05
DAG_36:2	DGDG_36:5	0.828865	0.00303555
PG_36:2	DGDG_36:4	0.882791	0.000715134
PG_36:1	DGDG_36:4	0.76589	0.00979796
PA_34:2	DGDG_36:4	0.637357	0.0474553
PA_34:1	DGDG_36:4	0.699588	0.0243261
PA_36:4	DGDG_36:4	0.753359	0.0118731
MGDG_36:6	DGDG_36:4	0.920749	0.000156706
MGDG_36:4	DGDG_36:4	0.872875	0.000977388
DGDG_36:6	DGDG_36:4	0.941401	4.8e-05
DAG_34:2	DGDG_36:4	0.820686	0.00362065
DAG_36:5	DGDG_36:4	0.782916	0.00740688
DAG_36:4	DGDG_36:4	0.921594	0.000150285
DAG_36:3	DGDG_36:4	0.896802	0.000437363
LysoPG_18:3	DGDG_36:3	0.668648	0.0345273
LysoPG_18:2	DGDG_36:3	0.788118	0.00676767
PA_36:6	DGDG_36:3	0.757791	0.0111071
PA_36:4	DGDG_36:3	-0.632889	0.0495311
MGDG_34:4	DGDG_36:3	-0.71697	0.0196182
MGDG_34:3	DGDG_36:3	0.66777	0.0348532
MGDG_36:2	DGDG_36:3	0.9525	2.1e-05
DGDG_34:6	DGDG_36:3	-0.818972	0.00375281
DGDG_34:3	DGDG_36:3	0.852559	0.00172372
DGDG_34:2	DGDG_36:3	0.983444	3.22e-07
DGDG_34:1	DGDG_36:3	0.951131	2.35e-05
DGDG_36:5	DGDG_36:3	0.95019	2.54e-05
DAG_34:3	DGDG_36:3	0.960554	1.01e-05
DAG_34:1	DGDG_36:3	0.863217	0.00129413
DAG_36:6	DGDG_36:3	0.868946	0.00109847
DAG_36:2	DGDG_36:3	0.799854	0.00547088
LysoPG_18:3	DAG_34:3	0.650706	0.0416016
LysoPG_18:2	DAG_34:3	0.717992	0.0193628
PA_36:6	DAG_34:3	0.670695	0.0337761
MGDG_34:3	DAG_34:3	0.685441	0.0286892
MGDG_36:2	DAG_34:3	0.967623	4.62e-06
DGDG_34:6	DAG_34:3	-0.814649	0.00410152
DGDG_34:3	DAG_34:3	0.859289	0.00144215
DGDG_34:2	DAG_34:3	0.939131	5.58e-05
DGDG_34:1	DAG_34:3	0.9055	0.00031088
DGDG_36:5	DAG_34:3	0.954674	1.75e-05
DGDG_36:3	DAG_34:3	0.960554	1.01e-05
DAG_34:1	DAG_34:3	0.898948	0.00040317
DAG_36:6	DAG_34:3	0.9596	1.11e-05
DAG_36:2	DAG_34:3	0.801142	0.00534032
PG_34:4	DAG_34:2	0.661775	0.0371325
PG_36:2	DAG_34:2	0.905958	0.000305067
PG_36:1	DAG_34:2	0.783345	0.00735261
PA_34:2	DAG_34:2	0.666129	0.0354674
PA_34:1	DAG_34:2	0.676983	0.0315379
PA_36:4	DAG_34:2	0.71126	0.0210881
MGDG_34:6	DAG_34:2	0.670451	0.0338648
MGDG_36:6	DAG_34:2	0.927174	0.000112629
MGDG_36:4	DAG_34:2	0.906263	0.000301242
DGDG_36:6	DAG_34:2	0.854935	0.00162016
DGDG_36:4	DAG_34:2	0.820686	0.00362065
DAG_36:5	DAG_34:2	0.787153	0.00688315
DAG_36:4	DAG_34:2	0.855679	0.00158866
DAG_36:3	DAG_34:2	0.906632	0.000296659
LysoPG_18:2	DAG_34:1	0.85017	0.00183261
MGDG_34:3	DAG_34:1	0.712193	0.020843
MGDG_36:2	DAG_34:1	0.864553	0.00124642
DGDG_34:6	DAG_34:1	-0.877285	0.000853359
DGDG_34:3	DAG_34:1	0.929838	9.74e-05
DGDG_34:2	DAG_34:1	0.793481	0.00615067
DGDG_34:1	DAG_34:1	0.890832	0.000543622
DGDG_36:5	DAG_34:1	0.900122	0.000385335
DGDG_36:3	DAG_34:1	0.863217	0.00129413
DAG_34:3	DAG_34:1	0.898948	0.00040317
DAG_36:6	DAG_34:1	0.862675	0.00131388
DAG_36:5	DAG_34:1	0.74855	0.0127454
DAG_36:2	DAG_34:1	0.920951	0.000155151
LysoPG_18:3	DAG_36:6	0.700937	0.0239356
PA_36:2	DAG_36:6	-0.641539	0.045566
MGDG_34:3	DAG_36:6	0.644106	0.0444316
MGDG_36:2	DAG_36:6	0.908242	0.000277277
DGDG_34:6	DAG_36:6	-0.731081	0.0162925
DGDG_34:3	DAG_36:6	0.861651	0.00135174
DGDG_34:2	DAG_36:6	0.836705	0.0025417
DGDG_34:1	DAG_36:6	0.818147	0.00381765
DGDG_36:5	DAG_36:6	0.931977	8.62e-05
DGDG_36:3	DAG_36:6	0.868946	0.00109847
DAG_34:3	DAG_36:6	0.9596	1.11e-05
DAG_34:1	DAG_36:6	0.862675	0.00131388
DAG_36:5	DAG_36:6	0.652608	0.0408094
DAG_36:2	DAG_36:6	0.748127	0.0128244
PG_36:2	DAG_36:5	0.766159	0.00975656
MGDG_36:6	DAG_36:5	0.762955	0.0102591
MGDG_36:4	DAG_36:5	0.668495	0.034584
DGDG_34:3	DAG_36:5	0.719509	0.0189879
DGDG_36:6	DAG_36:5	0.761822	0.0104411
DGDG_36:4	DAG_36:5	0.782916	0.00740688
DAG_34:2	DAG_36:5	0.787153	0.00688315
DAG_34:1	DAG_36:5	0.74855	0.0127454
DAG_36:6	DAG_36:5	0.652608	0.0408094
DAG_36:4	DAG_36:5	0.644121	0.0444246
DAG_36:3	DAG_36:5	0.657703	0.0387368
DAG_36:2	DAG_36:5	0.645418	0.0438591
PG_36:2	DAG_36:4	0.893074	0.000501735
PG_36:1	DAG_36:4	0.747056	0.0130254
PA_34:2	DAG_36:4	0.807405	0.00473681
PA_34:1	DAG_36:4	0.853725	0.0016723
PA_36:6	DAG_36:4	-0.721757	0.0184417
PA_36:4	DAG_36:4	0.886334	0.000635337
MGDG_34:4	DAG_36:4	0.691757	0.0266805
MGDG_36:6	DAG_36:4	0.946478	3.36e-05
MGDG_36:4	DAG_36:4	0.897331	0.000428743
DGDG_36:6	DAG_36:4	0.929413	9.97e-05
DGDG_36:4	DAG_36:4	0.921594	0.000150285
DAG_34:2	DAG_36:4	0.855679	0.00158866
DAG_36:5	DAG_36:4	0.644121	0.0444246
DAG_36:3	DAG_36:4	0.990134	4.1e-08
PG_36:2	DAG_36:3	0.913895	0.00021652
PG_36:1	DAG_36:3	0.771128	0.00901172
PA_34:2	DAG_36:3	0.800291	0.00542632
PA_34:1	DAG_36:3	0.834771	0.00265774
PA_36:6	DAG_36:3	-0.735668	0.0153017
PA_36:4	DAG_36:3	0.888031	0.000599503
MGDG_34:4	DAG_36:3	0.717952	0.0193728
MGDG_36:6	DAG_36:3	0.961507	9.17e-06
MGDG_36:4	DAG_36:3	0.905126	0.000315685
DGDG_36:6	DAG_36:3	0.929645	9.84e-05
DGDG_36:4	DAG_36:3	0.896802	0.000437363
DAG_34:2	DAG_36:3	0.906632	0.000296659
DAG_36:5	DAG_36:3	0.657703	0.0387368
DAG_36:4	DAG_36:3	0.990134	4.1e-08
LysoPG_18:3	DAG_36:2	0.709053	0.021676
LysoPG_18:2	DAG_36:2	0.828383	0.003068
MGDG_34:3	DAG_36:2	0.764739	0.00997712
MGDG_36:2	DAG_36:2	0.787423	0.00685067
DGDG_34:6	DAG_36:2	-0.771326	0.00898291
DGDG_34:3	DAG_36:2	0.917261	0.000185368
DGDG_34:2	DAG_36:2	0.744048	0.013602
DGDG_34:1	DAG_36:2	0.86798	0.00112985
DGDG_36:5	DAG_36:2	0.828865	0.00303555
DGDG_36:3	DAG_36:2	0.799854	0.00547088
DAG_34:3	DAG_36:2	0.801142	0.00534032
DAG_34:1	DAG_36:2	0.920951	0.000155151
DAG_36:6	DAG_36:2	0.748127	0.0128244
DAG_36:5	DAG_36:2	0.645418	0.0438591
