# Supplementary material for: Lipidomic and transcriptomic analysis reveals reallocation of carbon flux from cuticular wax into plastid membrane lipids in a glossy “Newhall” navel orange mutant
Source: Hortic Res. 2020 Apr 1;7:41. doi: 10.1038/s41438-020-0262-z (PMC7109130; doi:10.1038/s41438-020-0262-z)
Supplement: Supplementary file 5 — Supplementary Table S4. Genes tht showed significant correlation with phosphalipid species (except TAG) [file 41438_2020_262_MOESM5_ESM.xlsx]

## Sheet: Sheet1
Table S4. Genes tht showed significant correlation with all phosphalipid species (except TAG). Genes with PCC( Pearson correlation coefficient ) values over 0.6 and P.value less than 0.05 were shown.
Plastid lipids	Genes	PCC	P.value
PG_36:2	Cs1g01110	0.75	0.0128103
LysoPG_16:0	Cs1g01110	0.65	0.040755
PA_34:2	Cs1g01110	0.73	0.0159923
PA_34:1	Cs1g01110	0.8	0.00505674
PA_36:6	Cs1g01110	-0.67	0.0333697
PA_36:4	Cs1g01110	0.83	0.0032196
MGDG_34:4	Cs1g01110	0.64	0.0471014
MGDG_36:6	Cs1g01110	0.82	0.0038207
MGDG_36:4	Cs1g01110	0.75	0.0126337
DGDG_36:6	Cs1g01110	0.84	0.0022974
DGDG_36:4	Cs1g01110	0.86	0.00128863
DAG_34:2	Cs1g01110	0.65	0.0424708
DAG_36:4	Cs1g01110	0.94	3.98395e-05
DAG_36:3	Cs1g01110	0.9	0.0004515
PG_36:2	Cs1g01120	0.72	0.0186805
LysoPG_16:0	Cs1g01120	0.68	0.0296474
PA_34:2	Cs1g01120	0.73	0.0155308
PA_34:1	Cs1g01120	0.81	0.00469901
PA_36:4	Cs1g01120	0.79	0.00652412
MGDG_36:6	Cs1g01120	0.8	0.00586576
MGDG_36:4	Cs1g01120	0.75	0.0124834
DGDG_36:6	Cs1g01120	0.81	0.00444982
DGDG_36:4	Cs1g01120	0.85	0.00198991
DAG_36:4	Cs1g01120	0.93	0.000103198
DAG_36:3	Cs1g01120	0.87	0.000971792
PA_34:1	Cs1g01130	0.67	0.0333527
PA_36:4	Cs1g01130	0.7	0.0250557
DGDG_36:6	Cs1g01130	0.7	0.0253334
DGDG_36:4	Cs1g01130	0.68	0.0289013
DAG_36:4	Cs1g01130	0.76	0.0100974
DAG_36:3	Cs1g01130	0.7	0.0228795
LysoPG_16:0	Cs1g01180	-0.74	0.0148362
DAG_36:1	Cs1g01180	0.72	0.0187998
PG_36:2	Cs1g01220	-0.82	0.00383812
PG_36:1	Cs1g01220	-0.87	0.00112854
PA_34:2	Cs1g01220	-0.7	0.0237598
PA_34:1	Cs1g01220	-0.74	0.0154073
PA_36:6	Cs1g01220	0.91	0.000243356
PA_36:4	Cs1g01220	-0.94	6.82768e-05
PA_36:2	Cs1g01220	-0.81	0.00452482
MGDG_34:6	Cs1g01220	-0.69	0.0278183
MGDG_36:6	Cs1g01220	-0.78	0.00727201
MGDG_36:4	Cs1g01220	-0.63	0.0497319
DGDG_36:6	Cs1g01220	-0.84	0.00260825
DGDG_36:4	Cs1g01220	-0.71	0.022343
DAG_34:2	Cs1g01220	-0.66	0.0376027
DAG_36:4	Cs1g01220	-0.78	0.00758744
DAG_36:3	Cs1g01220	-0.8	0.00593516
LysoPG_16:0	Cs1g01260	-0.75	0.0131759
PA_34:2	Cs1g01460	-0.8	0.00515432
PA_34:1	Cs1g01460	-0.8	0.00583922
PA_36:6	Cs1g01460	0.85	0.00199096
PA_36:4	Cs1g01460	-0.86	0.00124476
PA_36:2	Cs1g01460	-0.72	0.018713
MGDG_34:4	Cs1g01460	-0.67	0.0334688
MGDG_36:2	Cs1g01460	0.74	0.013958
DGDG_34:2	Cs1g01460	0.85	0.00177425
DGDG_34:1	Cs1g01460	0.68	0.0294516
DGDG_36:5	Cs1g01460	0.65	0.0437622
DGDG_36:3	Cs1g01460	0.78	0.00733207
DAG_34:3	Cs1g01460	0.77	0.0093038
DAG_36:6	Cs1g01460	0.66	0.0360656
DAG_36:4	Cs1g01460	-0.73	0.0156152
DAG_36:3	Cs1g01460	-0.71	0.0201307
MGDG_34:3	Cs1g01505	0.72	0.0188702
DAG_34:1	Cs1g01505	0.67	0.0356281
DAG_36:6	Cs1g01505	0.66	0.0390787
DAG_36:2	Cs1g01505	0.74	0.014328
PG_36:1	Cs1g01530	-0.82	0.00365588
LysoPG_18:3	Cs1g01530	0.73	0.0156532
PA_34:2	Cs1g01530	-0.64	0.0449556
PA_34:1	Cs1g01530	-0.64	0.0472521
PA_36:6	Cs1g01530	0.79	0.00617721
PA_36:4	Cs1g01530	-0.78	0.0080152
PA_36:2	Cs1g01530	-0.94	4.15203e-05
PG_36:2	Cs1g01540	-0.67	0.0339494
PG_36:1	Cs1g01540	-0.77	0.00907405
PA_36:6	Cs1g01540	0.9	0.000383304
PA_36:4	Cs1g01540	-0.85	0.0018374
PA_36:2	Cs1g01540	-0.77	0.00985817
MGDG_36:6	Cs1g01540	-0.64	0.0461983
DGDG_34:2	Cs1g01540	0.68	0.0312149
DGDG_36:6	Cs1g01540	-0.66	0.0385182
DAG_36:3	Cs1g01540	-0.64	0.0467057
PG_36:2	Cs1g01600	-0.79	0.00709145
PG_36:1	Cs1g01600	-0.64	0.0458065
LysoPG_16:0	Cs1g01600	-0.65	0.0430443
PA_34:1	Cs1g01600	-0.7	0.0229846
PA_36:4	Cs1g01600	-0.71	0.0205166
MGDG_36:6	Cs1g01600	-0.85	0.0019452
MGDG_36:4	Cs1g01600	-0.76	0.0108267
DGDG_36:6	Cs1g01600	-0.86	0.0013315
DGDG_36:4	Cs1g01600	-0.92	0.000131962
DAG_34:2	Cs1g01600	-0.69	0.0273706
DAG_36:5	Cs1g01600	-0.71	0.0220208
DAG_36:4	Cs1g01600	-0.89	0.000545751
DAG_36:3	Cs1g01600	-0.84	0.00227978
PG_34:0	Cs1g01630	-0.74	0.015113
DAG_36:6	Cs1g01630	0.7	0.0241225
DAG_36:5	Cs1g01630	0.83	0.00321279
LysoPG_16:0	Cs1g01660	-0.82	0.00330646
DGDG_36:4	Cs1g01660	-0.75	0.0126357
DAG_36:5	Cs1g01660	-0.68	0.0298076
DAG_36:4	Cs1g01660	-0.65	0.0439062
PG_36:1	Cs1g01700	-0.65	0.0407858
LysoPG_18:3	Cs1g01700	0.74	0.0153715
PA_36:6	Cs1g01700	0.9	0.000401672
PA_36:4	Cs1g01700	-0.79	0.00623977
PA_36:2	Cs1g01700	-0.87	0.00118194
MGDG_36:2	Cs1g01700	0.65	0.0415084
DGDG_34:2	Cs1g01700	0.8	0.00570011
DGDG_34:1	Cs1g01700	0.78	0.00800902
DGDG_36:3	Cs1g01700	0.71	0.0227471
DAG_34:3	Cs1g01700	0.71	0.021825
DAG_36:6	Cs1g01700	0.68	0.0304268
PG_36:2	Cs1g01780	0.9	0.000381355
PG_36:1	Cs1g01780	0.83	0.00298068
PA_34:2	Cs1g01780	0.74	0.0144257
PA_34:1	Cs1g01780	0.82	0.00358717
PA_36:6	Cs1g01780	-0.83	0.00329436
PA_36:4	Cs1g01780	0.93	8.56267e-05
MGDG_34:6	Cs1g01780	0.66	0.0383383
MGDG_36:6	Cs1g01780	0.91	0.000223366
MGDG_36:4	Cs1g01780	0.77	0.0090839
DGDG_36:6	Cs1g01780	0.95	2.90275e-05
DGDG_36:4	Cs1g01780	0.89	0.000485375
DAG_34:2	Cs1g01780	0.75	0.011865
DAG_36:4	Cs1g01780	0.95	3.27494e-05
DAG_36:3	Cs1g01780	0.93	0.000107849
LysoPG_16:0	Cs1g01800	-0.86	0.00145184
MGDG_36:6	Cs1g01800	-0.69	0.0279549
DGDG_36:6	Cs1g01800	-0.68	0.0301003
DGDG_36:4	Cs1g01800	-0.7	0.0242387
DAG_36:5	Cs1g01800	-0.71	0.0220496
DAG_36:4	Cs1g01800	-0.72	0.0199415
DAG_36:3	Cs1g01800	-0.68	0.0295144
PG_36:1	Cs1g01860	0.64	0.048335
LysoPG_18:3	Cs1g01860	-0.67	0.0344125
PA_36:6	Cs1g01860	-0.71	0.0217178
PA_36:2	Cs1g01860	0.75	0.011844
PG_36:2	Cs1g01950	0.74	0.0134884
LysoPG_16:0	Cs1g01950	0.71	0.0222149
PA_36:4	Cs1g01950	0.64	0.0443403
MGDG_34:4	Cs1g01950	0.65	0.0415959
MGDG_36:6	Cs1g01950	0.85	0.00175836
MGDG_36:4	Cs1g01950	0.81	0.00472602
DGDG_36:6	Cs1g01950	0.8	0.00515482
DGDG_36:4	Cs1g01950	0.85	0.00183998
DAG_34:2	Cs1g01950	0.78	0.00780639
DAG_36:5	Cs1g01950	0.66	0.0396389
DAG_36:4	Cs1g01950	0.87	0.00119324
DAG_36:3	Cs1g01950	0.85	0.00163944
LysoPG_16:0	Cs1g01990	-0.79	0.0060217
MGDG_36:6	Cs1g01990	-0.68	0.0321751
DGDG_36:6	Cs1g01990	-0.67	0.0329442
DGDG_36:4	Cs1g01990	-0.78	0.007848
DAG_36:4	Cs1g01990	-0.77	0.00922987
DAG_36:3	Cs1g01990	-0.7	0.0244614
PG_34:0	Cs1g02000	0.65	0.0426493
PG_34:0	Cs1g02070	0.63	0.0494606
PA_36:6	Cs1g02070	0.79	0.00700062
MGDG_36:2	Cs1g02070	0.64	0.0453522
DGDG_34:2	Cs1g02070	0.72	0.0186393
DGDG_34:1	Cs1g02070	0.78	0.00821958
DGDG_36:3	Cs1g02070	0.64	0.0452865
PG_34:0	Cs1g02160	0.64	0.0463551
PA_36:6	Cs1g02160	0.84	0.00213167
PA_36:4	Cs1g02160	-0.72	0.0193847
MGDG_34:4	Cs1g02160	-0.66	0.0389544
DGDG_34:2	Cs1g02160	0.74	0.0135647
DGDG_34:1	Cs1g02160	0.77	0.00987109
DGDG_36:3	Cs1g02160	0.65	0.0415596
LysoPG_16:0	Cs1g02250	-0.86	0.00128533
LysoPG_16:0	Cs1g02280	-0.86	0.00137265
LysoPG_18:3	Cs1g02280	-0.74	0.0151129
PA_36:2	Cs1g02280	0.64	0.0469802
PG_36:1	Cs1g02370	0.68	0.0301233
LysoPG_18:3	Cs1g02370	-0.76	0.0101527
PA_36:6	Cs1g02370	-0.74	0.01387
PA_36:2	Cs1g02370	0.79	0.00670169
PG_34:0	Cs1g02590	-0.64	0.0453688
PG_36:2	Cs1g02590	0.92	0.000173398
PG_36:1	Cs1g02590	0.71	0.0205094
PA_36:4	Cs1g02590	0.7	0.0237975
MGDG_36:6	Cs1g02590	0.95	2.19526e-05
MGDG_36:4	Cs1g02590	0.81	0.004946
MGDG_36:1	Cs1g02590	-0.66	0.0372272
DGDG_36:6	Cs1g02590	0.94	4.13158e-05
DGDG_36:4	Cs1g02590	0.88	0.000741574
DAG_34:2	Cs1g02590	0.83	0.00275704
DAG_36:5	Cs1g02590	0.79	0.00605207
DAG_36:4	Cs1g02590	0.87	0.0010009
DAG_36:3	Cs1g02590	0.88	0.000880721
PG_36:2	Cs1g02700	-0.75	0.0130497
PA_34:1	Cs1g02700	-0.69	0.0277821
PA_36:6	Cs1g02700	0.69	0.0278331
PA_36:4	Cs1g02700	-0.8	0.00528528
MGDG_34:4	Cs1g02700	-0.65	0.0413915
MGDG_36:6	Cs1g02700	-0.81	0.00420494
MGDG_36:4	Cs1g02700	-0.7	0.0247052
MGDG_36:1	Cs1g02700	0.72	0.0185398
DGDG_36:6	Cs1g02700	-0.83	0.00279152
DGDG_36:4	Cs1g02700	-0.84	0.00227056
DAG_36:4	Cs1g02700	-0.88	0.000912001
DAG_36:3	Cs1g02700	-0.84	0.00219596
PG_36:2	Cs1g02750	0.74	0.0144981
PA_34:2	Cs1g02750	0.75	0.0123274
PA_34:1	Cs1g02750	0.72	0.0183676
PA_36:4	Cs1g02750	0.73	0.0167436
MGDG_34:4	Cs1g02750	0.71	0.0218255
MGDG_36:6	Cs1g02750	0.84	0.00214092
MGDG_36:4	Cs1g02750	0.87	0.00108028
DGDG_36:6	Cs1g02750	0.79	0.00684586
DGDG_36:4	Cs1g02750	0.82	0.00341126
DAG_34:2	Cs1g02750	0.77	0.00863402
DAG_36:4	Cs1g02750	0.89	0.000550883
DAG_36:3	Cs1g02750	0.88	0.000723354
PG_36:2	Cs1g02790	-0.77	0.00901692
PG_36:1	Cs1g02790	-0.79	0.00702152
PA_34:2	Cs1g02790	-0.69	0.0263799
PA_34:1	Cs1g02790	-0.73	0.0158839
PA_36:6	Cs1g02790	0.76	0.0102402
PA_36:4	Cs1g02790	-0.88	0.000855621
MGDG_34:6	Cs1g02790	-0.64	0.0467178
MGDG_36:6	Cs1g02790	-0.8	0.00524103
MGDG_36:4	Cs1g02790	-0.71	0.0223127
DGDG_36:6	Cs1g02790	-0.86	0.00156128
DGDG_36:4	Cs1g02790	-0.89	0.000617631
DAG_34:2	Cs1g02790	-0.66	0.0375049
DAG_36:4	Cs1g02790	-0.86	0.00147672
DAG_36:3	Cs1g02790	-0.83	0.00276488
PG_36:2	Cs1g02820	0.76	0.0101144
PA_34:2	Cs1g02820	0.7	0.0238966
PA_34:1	Cs1g02820	0.8	0.00582815
PA_36:4	Cs1g02820	0.74	0.0134982
MGDG_36:6	Cs1g02820	0.8	0.00496315
MGDG_36:4	Cs1g02820	0.75	0.0123675
DGDG_36:6	Cs1g02820	0.81	0.00425271
DGDG_36:4	Cs1g02820	0.8	0.00585551
DAG_36:4	Cs1g02820	0.88	0.000711242
DAG_36:3	Cs1g02820	0.83	0.00301844
LysoPG_16:0	Cs1g02870	-0.9	0.000345251
LysoPG_18:3	Cs1g02870	-0.64	0.0461494
PG_36:1	Cs1g02900	-0.65	0.04151
PA_34:2	Cs1g02900	-0.67	0.0354296
PA_34:1	Cs1g02900	-0.67	0.033178
PA_36:6	Cs1g02900	0.69	0.0265126
PA_36:4	Cs1g02900	-0.74	0.0152396
MGDG_34:4	Cs1g02900	-0.65	0.04038
DGDG_36:4	Cs1g02900	-0.66	0.0378533
DAG_36:4	Cs1g02900	-0.66	0.0388864
DAG_36:3	Cs1g02900	-0.63	0.0495729
PG_36:2	Cs1g02930	0.66	0.0381618
LysoPG_16:0	Cs1g02930	0.71	0.0208928
MGDG_36:6	Cs1g02930	0.78	0.00835594
MGDG_36:4	Cs1g02930	0.78	0.00842875
DGDG_36:6	Cs1g02930	0.72	0.0193031
DGDG_36:4	Cs1g02930	0.82	0.00351018
DAG_34:2	Cs1g02930	0.75	0.0119598
DAG_36:5	Cs1g02930	0.68	0.0319458
DAG_36:4	Cs1g02930	0.77	0.00853352
DAG_36:3	Cs1g02930	0.77	0.0096843
LysoPG_16:0	Cs1g02960	-0.71	0.0208375
LysoPG_18:3	Cs1g02960	-0.64	0.046505
PG_36:2	Cs1g02990	0.72	0.0178801
PA_34:1	Cs1g02990	0.71	0.0218814
PA_36:4	Cs1g02990	0.71	0.022652
MGDG_36:6	Cs1g02990	0.71	0.0218862
DGDG_36:6	Cs1g02990	0.77	0.00917591
DGDG_36:4	Cs1g02990	0.74	0.0146881
DAG_36:4	Cs1g02990	0.79	0.00708422
DAG_36:3	Cs1g02990	0.74	0.0152523
LysoPG_16:0	Cs1g03000	-0.92	0.000198824
DGDG_36:4	Cs1g03000	-0.71	0.0205392
DAG_36:4	Cs1g03000	-0.68	0.0302018
PG_36:2	Cs1g03020	0.74	0.0152809
PG_36:1	Cs1g03020	0.76	0.0102534
PA_36:4	Cs1g03020	0.64	0.0459744
MGDG_34:6	Cs1g03020	0.86	0.00136901
MGDG_36:6	Cs1g03020	0.66	0.0369812
DGDG_36:6	Cs1g03020	0.74	0.0150176
DGDG_36:4	Cs1g03020	0.7	0.0241791
DAG_36:5	Cs1g03020	0.64	0.0482294
DAG_36:4	Cs1g03020	0.64	0.0455233
DAG_36:3	Cs1g03020	0.64	0.0456216
PG_36:2	Cs1g03040	-0.67	0.0327105
MGDG_36:6	Cs1g03040	-0.68	0.0289876
MGDG_36:4	Cs1g03040	-0.68	0.0310947
DGDG_36:6	Cs1g03040	-0.66	0.0396181
DGDG_36:4	Cs1g03040	-0.76	0.0112316
DAG_34:2	Cs1g03040	-0.67	0.0322752
DAG_34:1	Cs1g03040	-0.65	0.0415471
DAG_36:5	Cs1g03040	-0.85	0.00189634
PA_34:2	Cs1g03070	-0.75	0.0124844
PA_34:1	Cs1g03070	-0.8	0.00509121
MGDG_36:4	Cs1g03070	-0.72	0.0198457
DGDG_36:4	Cs1g03070	-0.75	0.0116216
DAG_36:4	Cs1g03070	-0.77	0.00881557
DAG_36:3	Cs1g03070	-0.69	0.0260149
LysoPG_16:0	Cs1g03090	-0.78	0.00774267
LysoPG_16:0	Cs1g03160	-0.82	0.00374466
LysoPG_18:3	Cs1g03160	-0.64	0.0457877
PG_36:2	Cs1g03190	0.76	0.0101201
PG_36:1	Cs1g03190	0.66	0.0367778
PA_34:2	Cs1g03190	0.74	0.0141482
PA_34:1	Cs1g03190	0.82	0.00363243
PA_36:6	Cs1g03190	-0.78	0.00812417
PA_36:4	Cs1g03190	0.89	0.000545383
MGDG_36:6	Cs1g03190	0.8	0.00541945
MGDG_36:4	Cs1g03190	0.68	0.0291907
DGDG_34:2	Cs1g03190	-0.64	0.0466499
DGDG_36:6	Cs1g03190	0.84	0.00213942
DGDG_36:4	Cs1g03190	0.82	0.00400255
DAG_34:2	Cs1g03190	0.63	0.0496718
DAG_36:4	Cs1g03190	0.92	0.00016535
DAG_36:3	Cs1g03190	0.88	0.000717225
LysoPG_16:0	Cs1g03240	-0.66	0.0387243
MGDG_36:0	Cs1g03240	0.69	0.0257648
MGDG_36:1	Cs1g03250	0.69	0.0265599
PG_36:2	Cs1g03260	-0.67	0.0357212
PG_36:1	Cs1g03260	-0.77	0.00904369
PA_34:1	Cs1g03260	-0.69	0.0287264
PA_36:6	Cs1g03260	0.64	0.0455283
PA_36:4	Cs1g03260	-0.68	0.0320169
MGDG_36:6	Cs1g03260	-0.64	0.0448855
PG_36:3	Cs1g03280	0.65	0.0437048
LysoPG_16:0	Cs1g03280	-0.85	0.00194731
LysoPG_18:3	Cs1g03280	-0.66	0.036217
DGDG_34:3	Cs1g03280	-0.69	0.0271244
PA_36:4	Cs1g03320	-0.67	0.0322527
MGDG_36:6	Cs1g03320	-0.65	0.0406979
DGDG_36:6	Cs1g03320	-0.69	0.0264592
DGDG_36:4	Cs1g03320	-0.76	0.010728
DAG_36:4	Cs1g03320	-0.72	0.0179858
DAG_36:3	Cs1g03320	-0.65	0.0399331
LysoPG_16:0	Cs1g03330	-0.82	0.00332658
LysoPG_16:0	Cs1g03350	0.92	0.000192071
PG_36:2	Cs1g03410	-0.79	0.00630754
PG_36:1	Cs1g03410	-0.86	0.00137841
PA_34:2	Cs1g03410	-0.81	0.00470121
PA_34:1	Cs1g03410	-0.84	0.00208681
PA_36:6	Cs1g03410	0.89	0.000527506
PA_36:4	Cs1g03410	-0.96	9.63747e-06
PA_36:2	Cs1g03410	-0.76	0.0107961
MGDG_34:4	Cs1g03410	-0.64	0.0464469
MGDG_36:6	Cs1g03410	-0.8	0.00558999
MGDG_36:4	Cs1g03410	-0.72	0.0197011
DGDG_34:2	Cs1g03410	0.67	0.0357919
DGDG_36:6	Cs1g03410	-0.82	0.00334978
DGDG_36:4	Cs1g03410	-0.79	0.00640052
DAG_34:2	Cs1g03410	-0.65	0.0402499
DAG_36:4	Cs1g03410	-0.84	0.00226498
DAG_36:3	Cs1g03410	-0.83	0.00299577
PG_34:0	Cs1g03420	-0.78	0.00716386
PG_36:2	Cs1g03420	0.75	0.0118203
MGDG_36:6	Cs1g03420	0.74	0.0136866
MGDG_36:1	Cs1g03420	-0.77	0.00968753
DGDG_36:6	Cs1g03420	0.78	0.00756176
DGDG_36:4	Cs1g03420	0.72	0.0189515
DAG_36:5	Cs1g03420	0.83	0.0029306
LysoPG_16:0	Cs1g03440	-0.64	0.0449012
DGDG_36:4	Cs1g03440	-0.66	0.0397487
DAG_36:5	Cs1g03440	-0.74	0.0136717
DAG_36:2	Cs1g03440	-0.66	0.036692
PG_34:0	Cs1g03570	0.69	0.0261325
PG_36:2	Cs1g03570	-0.9	0.000339507
PG_36:1	Cs1g03570	-0.91	0.000263851
PA_36:6	Cs1g03570	0.64	0.0457568
PA_36:4	Cs1g03570	-0.73	0.0174014
MGDG_36:6	Cs1g03570	-0.86	0.00134099
MGDG_36:4	Cs1g03570	-0.71	0.0219574
DGDG_36:6	Cs1g03570	-0.87	0.000960795
DGDG_36:4	Cs1g03570	-0.8	0.00543768
DAG_34:2	Cs1g03570	-0.76	0.0104882
DAG_36:5	Cs1g03570	-0.71	0.0211522
DAG_36:4	Cs1g03570	-0.73	0.0166814
DAG_36:3	Cs1g03570	-0.75	0.013054
PA_34:1	Cs1g03680	-0.69	0.0267938
PA_36:4	Cs1g03680	-0.73	0.0172429
MGDG_36:4	Cs1g03680	-0.64	0.0483574
DGDG_36:6	Cs1g03680	-0.69	0.0282948
DGDG_36:4	Cs1g03680	-0.69	0.0263208
DAG_36:4	Cs1g03680	-0.76	0.0113667
DAG_36:3	Cs1g03680	-0.71	0.022748
PA_36:4	Cs1g03700	-0.66	0.0388381
PG_36:1	Cs1g03780	0.78	0.00842715
LysoPG_18:3	Cs1g03780	-0.67	0.0344138
PA_36:6	Cs1g03780	-0.73	0.0158939
PA_36:2	Cs1g03780	0.8	0.00549982
PG_36:2	Cs1g03790	-0.68	0.0310966
PG_36:1	Cs1g03790	-0.65	0.0404641
PA_34:1	Cs1g03790	-0.64	0.0480932
PA_36:4	Cs1g03790	-0.7	0.0236449
MGDG_34:6	Cs1g03790	-0.63	0.0492134
MGDG_36:6	Cs1g03790	-0.73	0.0170834
DGDG_36:6	Cs1g03790	-0.78	0.00801553
DGDG_36:4	Cs1g03790	-0.87	0.00120367
DAG_36:5	Cs1g03790	-0.64	0.0456089
DAG_36:4	Cs1g03790	-0.79	0.00617947
DAG_36:3	Cs1g03790	-0.75	0.0129638
PG_36:1	Cs1g03800	0.77	0.00895851
LysoPG_18:3	Cs1g03800	-0.71	0.0216776
PA_36:6	Cs1g03800	-0.77	0.00939085
PA_36:4	Cs1g03800	0.65	0.0416441
PA_36:2	Cs1g03800	0.84	0.00208566
LysoPG_16:0	Cs1g03820	-0.65	0.040031
MGDG_36:6	Cs1g03820	-0.65	0.0420189
DGDG_36:6	Cs1g03820	-0.68	0.0297527
DGDG_36:4	Cs1g03820	-0.82	0.0039575
DAG_36:5	Cs1g03820	-0.64	0.0454212
DAG_36:4	Cs1g03820	-0.76	0.0114515
DAG_36:3	Cs1g03820	-0.7	0.02301
LysoPG_16:0	Cs1g03860	-0.85	0.00193096
PG_36:2	Cs1g03960	-0.8	0.00564895
PG_36:1	Cs1g03960	-0.71	0.0215392
PA_36:6	Cs1g03960	0.84	0.00231489
PA_36:4	Cs1g03960	-0.82	0.00388867
MGDG_36:6	Cs1g03960	-0.78	0.00728395
DGDG_36:6	Cs1g03960	-0.81	0.00468538
DAG_36:4	Cs1g03960	-0.73	0.016014
DAG_36:3	Cs1g03960	-0.75	0.011759
PG_36:2	Cs1g03980	-0.9	0.000323692
PG_36:1	Cs1g03980	-0.95	2.15536e-05
PA_34:1	Cs1g03980	-0.63	0.049355
PA_36:6	Cs1g03980	0.71	0.0211769
PA_36:4	Cs1g03980	-0.77	0.00881211
MGDG_36:6	Cs1g03980	-0.83	0.0032632
MGDG_36:4	Cs1g03980	-0.7	0.0236154
DGDG_36:6	Cs1g03980	-0.84	0.00231347
DGDG_36:4	Cs1g03980	-0.71	0.0215851
DAG_34:2	Cs1g03980	-0.72	0.0185337
DAG_36:4	Cs1g03980	-0.69	0.0277483
DAG_36:3	Cs1g03980	-0.71	0.0202554
PG_36:2	Cs1g04060	0.68	0.0319302
MGDG_36:6	Cs1g04060	0.75	0.0119494
MGDG_36:4	Cs1g04060	0.76	0.0103926
DGDG_36:6	Cs1g04060	0.66	0.0366783
DGDG_36:4	Cs1g04060	0.72	0.0180574
DAG_34:2	Cs1g04060	0.81	0.00470495
DAG_36:5	Cs1g04060	0.71	0.022143
DAG_36:4	Cs1g04060	0.65	0.0408012
DAG_36:3	Cs1g04060	0.68	0.0301889
PG_36:2	Cs1g04080	0.81	0.00417382
PG_36:1	Cs1g04080	0.69	0.0266308
PA_34:2	Cs1g04080	0.76	0.0108325
PA_34:1	Cs1g04080	0.81	0.00479054
PA_36:6	Cs1g04080	-0.78	0.00782447
PA_36:4	Cs1g04080	0.9	0.000351031
MGDG_36:6	Cs1g04080	0.86	0.00145021
MGDG_36:4	Cs1g04080	0.78	0.0078258
DGDG_36:6	Cs1g04080	0.89	0.000494765
DGDG_36:4	Cs1g04080	0.86	0.00123409
DAG_34:2	Cs1g04080	0.68	0.0298641
DAG_36:4	Cs1g04080	0.94	4.61254e-05
DAG_36:3	Cs1g04080	0.91	0.000242939
PG_36:2	Cs1g04400	-0.64	0.045203
PA_34:2	Cs1g04400	-0.72	0.0189837
PA_34:1	Cs1g04400	-0.79	0.00598724
PA_36:4	Cs1g04400	-0.75	0.0117119
MGDG_36:6	Cs1g04400	-0.66	0.0363347
MGDG_36:4	Cs1g04400	-0.72	0.0188221
DGDG_36:6	Cs1g04400	-0.7	0.0251654
DGDG_36:4	Cs1g04400	-0.7	0.0234916
DAG_36:4	Cs1g04400	-0.8	0.00556126
DAG_36:3	Cs1g04400	-0.75	0.0129239
LysoPG_16:0	Cs1g04560	-0.83	0.00273269
MGDG_36:6	Cs1g04560	-0.66	0.0384273
MGDG_36:4	Cs1g04560	-0.69	0.0285187
DGDG_36:6	Cs1g04560	-0.63	0.0487882
DGDG_36:4	Cs1g04560	-0.78	0.00816349
DAG_36:4	Cs1g04560	-0.78	0.00725125
DAG_36:3	Cs1g04560	-0.72	0.0180673
PG_36:2	Cs1g04570	-0.65	0.0427245
PA_36:4	Cs1g04570	-0.63	0.0487534
MGDG_36:6	Cs1g04570	-0.64	0.0472212
MGDG_36:3	Cs1g04570	-0.66	0.0375916
DGDG_36:6	Cs1g04570	-0.69	0.0279176
DAG_36:4	Cs1g04570	-0.68	0.029482
DAG_36:3	Cs1g04570	-0.65	0.0418406
LysoPG_16:0	Cs1g04750	-0.72	0.0182563
MGDG_36:6	Cs1g04750	-0.67	0.0351363
MGDG_36:1	Cs1g04750	0.69	0.0278398
DGDG_36:6	Cs1g04750	-0.67	0.0331622
DGDG_36:4	Cs1g04750	-0.75	0.0117637
DAG_36:5	Cs1g04750	-0.8	0.00533954
DAG_36:4	Cs1g04750	-0.64	0.0465648
PG_36:2	Cs1g04850	0.83	0.00313454
PG_36:1	Cs1g04850	0.64	0.047678
LysoPG_16:0	Cs1g04850	0.66	0.0390069
PA_34:2	Cs1g04850	0.73	0.0163725
PA_34:1	Cs1g04850	0.75	0.0115996
PA_36:4	Cs1g04850	0.79	0.00657707
MGDG_34:4	Cs1g04850	0.66	0.0369624
MGDG_36:6	Cs1g04850	0.91	0.000237939
MGDG_36:4	Cs1g04850	0.86	0.00150109
DGDG_36:6	Cs1g04850	0.89	0.000499018
DGDG_36:4	Cs1g04850	0.92	0.000201325
DAG_34:2	Cs1g04850	0.79	0.00623432
DAG_36:5	Cs1g04850	0.64	0.0482112
DAG_36:4	Cs1g04850	0.96	1.41958e-05
DAG_36:3	Cs1g04850	0.93	7.65994e-05
LysoPG_16:0	Cs1g04860	-0.76	0.0115276
DGDG_36:6	Cs1g04860	-0.66	0.0393833
DGDG_36:4	Cs1g04860	-0.68	0.0312284
DAG_36:4	Cs1g04860	-0.67	0.0356215
PG_36:2	Cs1g04880	-0.76	0.0115393
PG_36:1	Cs1g04880	-0.73	0.0176035
PA_34:1	Cs1g04880	-0.75	0.0131545
PA_36:4	Cs1g04880	-0.64	0.0451945
MGDG_36:6	Cs1g04880	-0.7	0.0250481
MGDG_36:4	Cs1g04880	-0.65	0.0417637
DGDG_36:6	Cs1g04880	-0.68	0.0299633
DAG_36:4	Cs1g04880	-0.66	0.0390851
DAG_36:3	Cs1g04880	-0.63	0.0499162
PG_36:2	Cs1g04910	0.82	0.00354285
PG_36:1	Cs1g04910	0.69	0.0274681
PA_34:2	Cs1g04910	0.77	0.00906646
PA_34:1	Cs1g04910	0.79	0.0070907
PA_36:6	Cs1g04910	-0.67	0.0334487
PA_36:4	Cs1g04910	0.83	0.00328575
MGDG_34:4	Cs1g04910	0.65	0.0409121
MGDG_36:6	Cs1g04910	0.9	0.000448964
MGDG_36:4	Cs1g04910	0.88	0.000745974
DGDG_36:6	Cs1g04910	0.88	0.00082654
DGDG_36:4	Cs1g04910	0.91	0.000292982
DAG_34:2	Cs1g04910	0.76	0.0105535
DAG_36:4	Cs1g04910	0.93	8.10741e-05
DAG_36:3	Cs1g04910	0.91	0.000265734
PA_36:6	Cs1g05030	0.75	0.011979
PA_36:4	Cs1g05030	-0.73	0.0164706
PA_36:2	Cs1g05030	-0.76	0.0107148
MGDG_36:2	Cs1g05030	0.66	0.0381288
DGDG_34:2	Cs1g05030	0.73	0.0168663
DGDG_36:3	Cs1g05030	0.65	0.0419612
DAG_34:3	Cs1g05030	0.72	0.0182002
DAG_36:6	Cs1g05030	0.7	0.0244592
LysoPG_16:0	Cs1g05090	-0.77	0.00921284
PA_34:1	Cs1g05110	-0.64	0.0440676
PA_36:4	Cs1g05110	-0.65	0.0437061
DGDG_36:6	Cs1g05110	-0.64	0.0473619
DGDG_36:4	Cs1g05110	-0.79	0.00680706
DAG_36:4	Cs1g05110	-0.73	0.0164985
DAG_36:3	Cs1g05110	-0.66	0.037944
PG_36:2	Cs1g05170	-0.65	0.0423395
PA_34:2	Cs1g05170	-0.78	0.00782605
PA_34:1	Cs1g05170	-0.84	0.00229879
PA_36:6	Cs1g05170	0.68	0.0298475
PA_36:4	Cs1g05170	-0.82	0.00385906
MGDG_34:4	Cs1g05170	-0.68	0.0288671
MGDG_36:6	Cs1g05170	-0.72	0.0187362
MGDG_36:4	Cs1g05170	-0.68	0.0313386
DGDG_36:6	Cs1g05170	-0.73	0.015736
DGDG_36:4	Cs1g05170	-0.8	0.0050691
DAG_36:4	Cs1g05170	-0.87	0.00111429
DAG_36:3	Cs1g05170	-0.81	0.00440834
LysoPG_18:3	Cs1g05370	-0.73	0.0171974
PA_36:6	Cs1g05370	-0.71	0.020459
PA_36:2	Cs1g05370	0.83	0.0032269
LysoPG_16:0	Cs1g05470	-0.67	0.0355793
LysoPG_18:3	Cs1g05470	-0.67	0.0353192
LysoPG_16:0	Cs1g05550	-0.74	0.0149097
PA_34:2	Cs1g05570	-0.74	0.014504
PA_34:1	Cs1g05570	-0.76	0.0101471
PA_36:6	Cs1g05570	0.68	0.0302204
PA_36:4	Cs1g05570	-0.76	0.0102179
MGDG_34:4	Cs1g05570	-0.69	0.025875
MGDG_36:2	Cs1g05570	0.71	0.0203275
DGDG_34:2	Cs1g05570	0.76	0.0108726
DGDG_36:3	Cs1g05570	0.71	0.0206713
DAG_34:3	Cs1g05570	0.69	0.0261854
DAG_36:4	Cs1g05570	-0.77	0.00927491
DAG_36:3	Cs1g05570	-0.72	0.0180332
LysoPG_16:0	Cs1g05590	-0.68	0.0295372
PG_36:2	Cs1g05780	0.77	0.00871331
LysoPG_16:0	Cs1g05780	0.64	0.0447774
PA_34:1	Cs1g05780	0.64	0.0445134
PA_36:4	Cs1g05780	0.67	0.0323088
MGDG_36:6	Cs1g05780	0.82	0.00373142
MGDG_36:4	Cs1g05780	0.75	0.0133635
DGDG_36:6	Cs1g05780	0.85	0.00207425
DGDG_36:4	Cs1g05780	0.82	0.00368938
DAG_34:2	Cs1g05780	0.67	0.0329257
DAG_36:5	Cs1g05780	0.64	0.0458869
DAG_36:4	Cs1g05780	0.87	0.00113375
DAG_36:3	Cs1g05780	0.83	0.0027374
PG_36:1	Cs1g05920	0.63	0.0488293
LysoPG_18:3	Cs1g05920	-0.81	0.00441474
PA_36:6	Cs1g05920	-0.77	0.00955879
PA_36:2	Cs1g05920	0.82	0.00356514
DGDG_34:1	Cs1g05920	-0.66	0.0388079
PG_36:2	Cs1g05950	-0.66	0.0375189
LysoPG_16:0	Cs1g05950	-0.65	0.0410878
PA_34:2	Cs1g05950	-0.66	0.0368144
PA_34:1	Cs1g05950	-0.76	0.0108303
PA_36:4	Cs1g05950	-0.72	0.0190716
MGDG_34:4	Cs1g05950	-0.7	0.0245956
MGDG_36:6	Cs1g05950	-0.73	0.016728
MGDG_36:4	Cs1g05950	-0.64	0.0470099
DGDG_36:6	Cs1g05950	-0.71	0.021822
DGDG_36:4	Cs1g05950	-0.68	0.0295301
DAG_36:4	Cs1g05950	-0.84	0.00239076
DAG_36:3	Cs1g05950	-0.8	0.00571752
LysoPG_16:0	Cs1g05970	-0.65	0.0398724
LysoPG_18:3	Cs1g06040	-0.79	0.00613482
PA_36:6	Cs1g06040	-0.72	0.0179532
PA_36:2	Cs1g06040	0.8	0.00550476
MGDG_36:2	Cs1g06040	-0.78	0.00812561
DGDG_34:3	Cs1g06040	-0.8	0.00522889
DGDG_34:2	Cs1g06040	-0.78	0.00781219
DGDG_34:1	Cs1g06040	-0.76	0.0106771
DGDG_36:5	Cs1g06040	-0.77	0.00853355
DGDG_36:3	Cs1g06040	-0.77	0.00950427
DAG_34:3	Cs1g06040	-0.77	0.00846935
DAG_34:1	Cs1g06040	-0.64	0.0465737
DAG_36:6	Cs1g06040	-0.79	0.0062766
DAG_36:2	Cs1g06040	-0.66	0.0378603
LysoPG_16:0	Cs1g06060	-0.67	0.0325822
PA_36:4	Cs1g06060	-0.68	0.0294426
MGDG_36:6	Cs1g06060	-0.71	0.0214254
DGDG_36:6	Cs1g06060	-0.74	0.0147049
DGDG_36:4	Cs1g06060	-0.76	0.0100419
DAG_36:4	Cs1g06060	-0.81	0.00428494
DAG_36:3	Cs1g06060	-0.76	0.0107913
LysoPG_16:0	Cs1g06090	-0.76	0.011073
PG_34:4	Cs1g06095	0.66	0.0388719
PG_36:1	Cs1g06095	0.65	0.0405237
LysoPG_16:0	Cs1g06220	-0.71	0.0223752
PA_36:4	Cs1g06220	-0.7	0.0242096
MGDG_34:4	Cs1g06220	-0.67	0.0355268
MGDG_36:6	Cs1g06220	-0.68	0.0297357
DGDG_36:6	Cs1g06220	-0.71	0.0219708
DGDG_36:4	Cs1g06220	-0.73	0.0163523
DAG_36:4	Cs1g06220	-0.81	0.00409716
DAG_36:3	Cs1g06220	-0.77	0.00878485
LysoPG_18:2	Cs1g06230	0.68	0.0303968
DAG_36:1	Cs1g06230	0.63	0.0496109
LysoPG_16:0	Cs1g06240	-0.75	0.0120623
LysoPG_18:3	Cs1g06240	-0.7	0.0240723
PA_36:2	Cs1g06240	0.76	0.0108959
PG_36:2	Cs1g06320	-0.84	0.00237382
PG_36:1	Cs1g06320	-0.92	0.000171851
PA_34:2	Cs1g06320	-0.79	0.00688717
PA_34:1	Cs1g06320	-0.81	0.00421028
PA_36:6	Cs1g06320	0.83	0.00309392
PA_36:4	Cs1g06320	-0.92	0.000164065
PA_36:2	Cs1g06320	-0.75	0.0122804
MGDG_34:6	Cs1g06320	-0.77	0.00968677
MGDG_36:6	Cs1g06320	-0.83	0.00290048
MGDG_36:4	Cs1g06320	-0.74	0.0152073
DGDG_36:6	Cs1g06320	-0.86	0.00152939
DGDG_36:4	Cs1g06320	-0.84	0.00259844
DAG_34:2	Cs1g06320	-0.76	0.0103853
DAG_36:4	Cs1g06320	-0.84	0.00217341
DAG_36:3	Cs1g06320	-0.85	0.00205884
LysoPG_16:0	Cs1g06360	-0.7	0.0242148
LysoPG_18:3	Cs1g06360	-0.86	0.00159218
PA_36:6	Cs1g06360	-0.68	0.0309968
PA_36:2	Cs1g06360	0.84	0.00228199
DGDG_34:3	Cs1g06360	-0.67	0.0325752
DGDG_34:1	Cs1g06360	-0.64	0.0472164
LysoPG_16:0	Cs1g06380	-0.77	0.00984066
PG_36:2	Cs1g06440	0.88	0.000736143
PG_36:1	Cs1g06440	0.77	0.00985237
PA_34:2	Cs1g06440	0.81	0.00494329
PA_34:1	Cs1g06440	0.86	0.00157406
PA_36:6	Cs1g06440	-0.79	0.00604517
PA_36:4	Cs1g06440	0.92	0.000183421
MGDG_34:4	Cs1g06440	0.65	0.0427878
MGDG_36:6	Cs1g06440	0.92	0.000148398
MGDG_36:4	Cs1g06440	0.83	0.00268717
DGDG_36:6	Cs1g06440	0.93	8.73349e-05
DGDG_36:4	Cs1g06440	0.89	0.000468474
DAG_34:2	Cs1g06440	0.76	0.0105733
DAG_36:4	Cs1g06440	0.97	3.25867e-06
DAG_36:3	Cs1g06440	0.95	3.54537e-05
LysoPG_16:0	Cs1g06650	-0.72	0.0188397
LysoPG_18:3	Cs1g06650	-0.68	0.0297885
PA_36:2	Cs1g06650	0.72	0.0183424
DGDG_34:3	Cs1g06650	-0.64	0.0485004
PG_36:2	Cs1g06680	-0.64	0.0471269
PA_34:2	Cs1g06680	-0.74	0.0141446
PA_34:1	Cs1g06680	-0.75	0.0132362
PA_36:6	Cs1g06680	0.67	0.0330801
PA_36:4	Cs1g06680	-0.8	0.00549218
MGDG_36:6	Cs1g06680	-0.68	0.0303517
MGDG_36:4	Cs1g06680	-0.67	0.0355092
DGDG_36:6	Cs1g06680	-0.72	0.0200686
DGDG_36:4	Cs1g06680	-0.7	0.0240004
DAG_36:4	Cs1g06680	-0.82	0.00341314
DAG_36:3	Cs1g06680	-0.8	0.00509106
LysoPG_16:0	Cs1g06690	-0.68	0.0315782
LysoPG_18:3	Cs1g06690	-0.74	0.0142876
PA_36:2	Cs1g06690	0.65	0.0433447
PG_36:2	Cs1g06760	0.68	0.0299328
LysoPG_16:0	Cs1g06760	0.69	0.0278905
MGDG_36:6	Cs1g06760	0.73	0.016257
MGDG_36:4	Cs1g06760	0.77	0.00923403
DGDG_36:6	Cs1g06760	0.74	0.0144561
DGDG_36:4	Cs1g06760	0.86	0.00123567
DAG_34:2	Cs1g06760	0.65	0.0425396
DAG_36:5	Cs1g06760	0.76	0.0101269
DAG_36:4	Cs1g06760	0.77	0.00985188
DAG_36:3	Cs1g06760	0.72	0.0185342
LysoPG_18:3	Cs1g06770	-0.8	0.00597755
PA_36:6	Cs1g06770	-0.73	0.0173593
PA_36:2	Cs1g06770	0.72	0.0185637
DGDG_34:1	Cs1g06770	-0.64	0.0466129
PG_36:2	Cs1g06790	-0.82	0.00364079
PG_36:1	Cs1g06790	-0.65	0.0435329
PA_34:2	Cs1g06790	-0.65	0.0414567
PA_34:1	Cs1g06790	-0.75	0.0116863
PA_36:6	Cs1g06790	0.64	0.0449252
PA_36:4	Cs1g06790	-0.81	0.00494392
MGDG_36:6	Cs1g06790	-0.87	0.00117634
MGDG_36:4	Cs1g06790	-0.78	0.0083171
DGDG_36:6	Cs1g06790	-0.9	0.00037277
DGDG_36:4	Cs1g06790	-0.9	0.00033289
DAG_34:2	Cs1g06790	-0.68	0.0318606
DAG_36:4	Cs1g06790	-0.94	5.73121e-05
DAG_36:3	Cs1g06790	-0.89	0.000498666
PG_36:2	Cs1g06830	-0.86	0.00125996
PG_36:1	Cs1g06830	-0.7	0.0241166
PA_34:2	Cs1g06830	-0.67	0.0329952
PA_34:1	Cs1g06830	-0.77	0.00975051
PA_36:6	Cs1g06830	0.64	0.0453034
PA_36:4	Cs1g06830	-0.8	0.00543347
MGDG_36:6	Cs1g06830	-0.91	0.000306327
MGDG_36:4	Cs1g06830	-0.79	0.00610113
DGDG_36:6	Cs1g06830	-0.92	0.000127279
DGDG_36:4	Cs1g06830	-0.92	0.000137745
DAG_34:2	Cs1g06830	-0.75	0.0118613
DAG_36:5	Cs1g06830	-0.72	0.0184587
DAG_36:4	Cs1g06830	-0.95	2.76114e-05
DAG_36:3	Cs1g06830	-0.91	0.000219722
PG_36:2	Cs1g06850	-0.78	0.0072346
PG_36:1	Cs1g06850	-0.73	0.0159854
PA_34:2	Cs1g06850	-0.7	0.0244732
PA_34:1	Cs1g06850	-0.74	0.0139923
PA_36:6	Cs1g06850	0.78	0.00839386
PA_36:4	Cs1g06850	-0.89	0.000470271
MGDG_34:6	Cs1g06850	-0.67	0.0325169
MGDG_36:6	Cs1g06850	-0.81	0.00444859
MGDG_36:4	Cs1g06850	-0.74	0.0148076
DGDG_36:6	Cs1g06850	-0.85	0.00192886
DGDG_36:4	Cs1g06850	-0.82	0.00352445
DAG_34:2	Cs1g06850	-0.7	0.023438
DAG_36:4	Cs1g06850	-0.88	0.000733523
DAG_36:3	Cs1g06850	-0.88	0.000811336
LysoPG_16:0	Cs1g06880	-0.79	0.00679265
PG_36:1	Cs1g06910	0.76	0.0102638
LysoPG_18:3	Cs1g06910	-0.72	0.0187609
PA_36:6	Cs1g06910	-0.88	0.000862294
PA_36:4	Cs1g06910	0.77	0.00964041
PA_36:2	Cs1g06910	0.88	0.000715782
DGDG_34:2	Cs1g06910	-0.67	0.0322597
DGDG_34:1	Cs1g06910	-0.66	0.0371471
LysoPG_16:0	Cs1g06980	-0.78	0.00767523
MGDG_36:4	Cs1g06980	-0.66	0.0362133
DGDG_36:6	Cs1g06980	-0.64	0.0452608
DGDG_36:4	Cs1g06980	-0.75	0.0134169
DAG_36:4	Cs1g06980	-0.72	0.0193124
DAG_36:3	Cs1g06980	-0.65	0.0406346
LysoPG_16:0	Cs1g07000	-0.81	0.00449747
PG_36:2	Cs1g07020	-0.73	0.0168738
PG_36:1	Cs1g07020	-0.68	0.0313305
PA_34:2	Cs1g07020	-0.69	0.0285751
PA_34:1	Cs1g07020	-0.76	0.0110233
PA_36:6	Cs1g07020	0.64	0.0450188
PA_36:4	Cs1g07020	-0.79	0.00661919
MGDG_36:6	Cs1g07020	-0.78	0.00732712
MGDG_36:4	Cs1g07020	-0.69	0.0272443
DGDG_36:6	Cs1g07020	-0.81	0.0043934
DGDG_36:4	Cs1g07020	-0.88	0.000735315
DAG_34:2	Cs1g07020	-0.66	0.0396704
DAG_36:4	Cs1g07020	-0.88	0.0009075
DAG_36:3	Cs1g07020	-0.83	0.00285356
PG_36:2	Cs1g07090	0.88	0.000706907
PG_36:1	Cs1g07090	0.71	0.0221511
PA_36:4	Cs1g07090	0.72	0.0185368
MGDG_36:6	Cs1g07090	0.93	0.000118946
MGDG_36:4	Cs1g07090	0.77	0.00935017
DGDG_36:6	Cs1g07090	0.92	0.000139254
DGDG_36:4	Cs1g07090	0.89	0.000647506
DAG_34:2	Cs1g07090	0.81	0.00410358
DAG_36:5	Cs1g07090	0.79	0.00653515
DAG_36:4	Cs1g07090	0.88	0.000722696
DAG_36:3	Cs1g07090	0.88	0.000903066
PG_36:2	Cs1g07130	-0.65	0.0408227
PA_34:2	Cs1g07130	-0.85	0.0019123
PA_34:1	Cs1g07130	-0.88	0.00075057
PA_36:6	Cs1g07130	0.66	0.0368524
PA_36:4	Cs1g07130	-0.8	0.00508828
MGDG_34:4	Cs1g07130	-0.7	0.0236851
MGDG_36:6	Cs1g07130	-0.73	0.0161868
MGDG_36:4	Cs1g07130	-0.74	0.013767
DGDG_36:6	Cs1g07130	-0.72	0.0199746
DGDG_36:4	Cs1g07130	-0.79	0.00600989
DAG_36:4	Cs1g07130	-0.86	0.001377
DAG_36:3	Cs1g07130	-0.8	0.00515063
PG_36:2	Cs1g07260	-0.76	0.0111197
PG_36:1	Cs1g07260	-0.7	0.0248694
PA_36:6	Cs1g07260	0.8	0.00577561
PA_36:4	Cs1g07260	-0.76	0.0103643
MGDG_36:6	Cs1g07260	-0.76	0.0111324
DGDG_36:6	Cs1g07260	-0.77	0.00873058
DAG_34:2	Cs1g07260	-0.64	0.0468011
DAG_36:4	Cs1g07260	-0.7	0.0234736
DAG_36:3	Cs1g07260	-0.72	0.0185632
PG_36:2	Cs1g07280	-0.74	0.0144734
PG_36:1	Cs1g07280	-0.71	0.0202342
PA_36:6	Cs1g07280	0.76	0.0109442
PA_36:4	Cs1g07280	-0.74	0.0140916
PA_36:2	Cs1g07280	-0.65	0.0416198
MGDG_36:6	Cs1g07280	-0.7	0.0234054
DGDG_36:6	Cs1g07280	-0.74	0.013786
DAG_36:4	Cs1g07280	-0.65	0.043397
DAG_36:3	Cs1g07280	-0.68	0.0316343
LysoPG_16:0	Cs1g07350	-0.76	0.0102156
LysoPG_16:0	Cs1g07380	-0.84	0.00213975
LysoPG_16:0	Cs1g07430	-0.83	0.00327514
PA_34:1	Cs1g07430	-0.63	0.0487139
MGDG_36:6	Cs1g07430	-0.67	0.0335136
MGDG_36:4	Cs1g07430	-0.68	0.0293921
DGDG_36:6	Cs1g07430	-0.67	0.0326137
DGDG_36:4	Cs1g07430	-0.8	0.00544858
DAG_36:4	Cs1g07430	-0.81	0.00451932
DAG_36:3	Cs1g07430	-0.74	0.0147415
LysoPG_16:0	Cs1g07470	-0.71	0.0214965
DGDG_36:4	Cs1g07470	-0.7	0.0239693
DAG_36:4	Cs1g07470	-0.63	0.0489694
PG_36:2	Cs1g07480	0.94	5.1796e-05
PG_36:1	Cs1g07480	0.87	0.00114972
PA_34:2	Cs1g07480	0.72	0.0201107
PA_34:1	Cs1g07480	0.79	0.00705524
PA_36:6	Cs1g07480	-0.81	0.00421438
PA_36:4	Cs1g07480	0.9	0.000412823
MGDG_34:6	Cs1g07480	0.71	0.0208032
MGDG_36:6	Cs1g07480	0.94	5.99733e-05
MGDG_36:4	Cs1g07480	0.77	0.00973601
DGDG_36:6	Cs1g07480	0.95	3.40321e-05
DGDG_36:4	Cs1g07480	0.85	0.00188987
DAG_34:2	Cs1g07480	0.84	0.00258916
DAG_36:5	Cs1g07480	0.69	0.0274647
DAG_36:4	Cs1g07480	0.92	0.000185262
DAG_36:3	Cs1g07480	0.93	0.000124979
LysoPG_16:0	Cs1g07520	-0.69	0.0286205
LysoPG_16:0	Cs1g07550	-0.81	0.00478936
PG_36:2	Cs1g07590	-0.9	0.000461965
PG_36:1	Cs1g07590	-0.87	0.00110068
PA_34:2	Cs1g07590	-0.74	0.0145137
PA_34:1	Cs1g07590	-0.8	0.00563395
PA_36:6	Cs1g07590	0.76	0.0104137
PA_36:4	Cs1g07590	-0.88	0.000679801
MGDG_34:6	Cs1g07590	-0.68	0.0307417
MGDG_36:6	Cs1g07590	-0.92	0.000183343
MGDG_36:4	Cs1g07590	-0.8	0.00560595
DGDG_36:6	Cs1g07590	-0.93	0.000105954
DGDG_36:4	Cs1g07590	-0.93	0.000125357
DAG_34:2	Cs1g07590	-0.81	0.00423118
DAG_36:5	Cs1g07590	-0.68	0.0309743
DAG_36:4	Cs1g07590	-0.92	0.000152567
DAG_36:3	Cs1g07590	-0.91	0.000247036
PG_36:2	Cs1g07620	-0.74	0.0150112
PG_36:1	Cs1g07620	-0.64	0.0449566
PA_34:2	Cs1g07620	-0.68	0.0320907
PA_34:1	Cs1g07620	-0.68	0.0292773
PA_36:4	Cs1g07620	-0.72	0.0192939
MGDG_36:6	Cs1g07620	-0.8	0.00552973
MGDG_36:4	Cs1g07620	-0.76	0.0101175
DGDG_36:6	Cs1g07620	-0.84	0.00255682
DGDG_36:4	Cs1g07620	-0.93	0.0001156
DAG_34:2	Cs1g07620	-0.69	0.0262291
DAG_36:5	Cs1g07620	-0.64	0.0483921
DAG_36:4	Cs1g07620	-0.86	0.0013652
DAG_36:3	Cs1g07620	-0.82	0.00380958
PG_36:2	Cs1g07940	-0.65	0.0415578
MGDG_36:6	Cs1g07940	-0.7	0.0235375
MGDG_36:4	Cs1g07940	-0.67	0.0355722
DGDG_36:6	Cs1g07940	-0.71	0.0209498
DGDG_36:4	Cs1g07940	-0.83	0.00266
DAG_36:5	Cs1g07940	-0.71	0.0202608
DAG_36:4	Cs1g07940	-0.72	0.0187121
DAG_36:3	Cs1g07940	-0.66	0.0390836
PG_36:2	Cs1g07980	-0.78	0.00732942
PG_36:1	Cs1g07980	-0.69	0.0272113
PA_34:1	Cs1g07980	-0.63	0.0492912
PA_36:4	Cs1g07980	-0.68	0.0296267
MGDG_36:6	Cs1g07980	-0.85	0.00198825
MGDG_36:4	Cs1g07980	-0.77	0.00880368
MGDG_36:1	Cs1g07980	0.66	0.0374449
DGDG_36:6	Cs1g07980	-0.84	0.00231669
DGDG_36:4	Cs1g07980	-0.93	0.000123041
DAG_34:2	Cs1g07980	-0.78	0.00838962
DAG_36:5	Cs1g07980	-0.75	0.012159
DAG_36:4	Cs1g07980	-0.85	0.00178914
DAG_36:3	Cs1g07980	-0.83	0.0027971
PG_36:1	Cs1g08010	0.76	0.0102757
LysoPG_18:3	Cs1g08010	-0.69	0.0274743
PA_36:6	Cs1g08010	-0.86	0.00150124
PA_36:4	Cs1g08010	0.76	0.0114168
PA_36:2	Cs1g08010	0.87	0.0010077
LysoPG_18:3	Cs1g08020	-0.78	0.00740847
PA_36:6	Cs1g08020	-0.67	0.0333276
PA_36:2	Cs1g08020	0.84	0.00229362
LysoPG_16:0	Cs1g08050	-0.85	0.00193464
LysoPG_18:3	Cs1g08050	-0.78	0.00772009
DGDG_34:3	Cs1g08050	-0.72	0.0178756
DAG_36:5	Cs1g08050	-0.64	0.0453066
DAG_36:2	Cs1g08050	-0.68	0.0308154
LysoPG_16:0	Cs1g08130	-0.75	0.0121391
LysoPG_18:3	Cs1g08130	-0.81	0.00480326
PA_36:2	Cs1g08130	0.75	0.0116632
PG_36:2	Cs1g08180	0.66	0.036186
MGDG_36:6	Cs1g08180	0.74	0.0148646
DGDG_36:6	Cs1g08180	0.75	0.0125638
DGDG_36:4	Cs1g08180	0.85	0.00168394
DAG_34:2	Cs1g08180	0.69	0.0284834
DAG_36:5	Cs1g08180	0.78	0.00788182
DAG_36:4	Cs1g08180	0.71	0.0214987
DAG_36:3	Cs1g08180	0.69	0.0270507
PG_36:2	Cs1g08320	-0.69	0.0260302
MGDG_36:6	Cs1g08320	-0.7	0.0238109
DGDG_36:6	Cs1g08320	-0.75	0.0116721
DGDG_36:4	Cs1g08320	-0.8	0.00552545
DAG_36:5	Cs1g08320	-0.72	0.0188269
DAG_36:4	Cs1g08320	-0.73	0.0154883
DAG_36:3	Cs1g08320	-0.67	0.0329749
LysoPG_16:0	Cs1g08380	-0.84	0.00218109
DAG_36:1	Cs1g08380	0.64	0.0450065
LysoPG_16:0	Cs1g08400	-0.73	0.0156335
PA_34:2	Cs1g08410	-0.64	0.0446629
PA_34:1	Cs1g08410	-0.72	0.0199966
MGDG_36:4	Cs1g08410	-0.64	0.0480013
DGDG_36:4	Cs1g08410	-0.72	0.0177262
DAG_36:4	Cs1g08410	-0.67	0.0349812
PG_36:2	Cs1g08430	-0.87	0.00112392
PG_36:1	Cs1g08430	-0.86	0.00158951
PA_34:2	Cs1g08430	-0.82	0.00361665
PA_34:1	Cs1g08430	-0.86	0.0012461
PA_36:6	Cs1g08430	0.75	0.0120915
PA_36:4	Cs1g08430	-0.91	0.000293498
MGDG_34:6	Cs1g08430	-0.7	0.0250937
MGDG_36:6	Cs1g08430	-0.9	0.000458413
MGDG_36:4	Cs1g08430	-0.85	0.0017391
DGDG_36:6	Cs1g08430	-0.9	0.00043483
DGDG_36:4	Cs1g08430	-0.92	0.000138539
DAG_34:2	Cs1g08430	-0.82	0.00357416
DAG_36:4	Cs1g08430	-0.94	5.71567e-05
DAG_36:3	Cs1g08430	-0.93	0.000108591
PG_36:2	Cs1g08450	-0.94	6.90137e-05
PG_36:1	Cs1g08450	-0.82	0.003304
PA_34:1	Cs1g08450	-0.67	0.0352147
PA_36:4	Cs1g08450	-0.73	0.0173505
MGDG_36:6	Cs1g08450	-0.91	0.000282875
MGDG_36:4	Cs1g08450	-0.8	0.005746
DGDG_36:6	Cs1g08450	-0.92	0.000185638
DGDG_36:4	Cs1g08450	-0.84	0.00229069
DAG_34:2	Cs1g08450	-0.75	0.0133802
DAG_36:5	Cs1g08450	-0.73	0.0165975
DAG_36:4	Cs1g08450	-0.82	0.00406116
DAG_36:3	Cs1g08450	-0.8	0.0051076
PG_36:2	Cs1g08480	-0.76	0.0103875
LysoPG_16:0	Cs1g08480	-0.7	0.0238766
PA_34:1	Cs1g08480	-0.72	0.0182435
PA_36:4	Cs1g08480	-0.7	0.0253505
MGDG_36:6	Cs1g08480	-0.83	0.00327945
MGDG_36:4	Cs1g08480	-0.76	0.0113241
DGDG_36:6	Cs1g08480	-0.84	0.00257367
DGDG_36:4	Cs1g08480	-0.88	0.000753314
DAG_34:2	Cs1g08480	-0.65	0.0429451
DAG_36:5	Cs1g08480	-0.66	0.0364528
DAG_36:4	Cs1g08480	-0.89	0.00049924
DAG_36:3	Cs1g08480	-0.84	0.00256235
MGDG_36:4	Cs1g08500	-0.64	0.0484025
DGDG_36:4	Cs1g08500	-0.78	0.00786076
DAG_36:4	Cs1g08500	-0.68	0.0303882
PG_36:1	Cs1g08510	0.7	0.0233024
LysoPG_18:3	Cs1g08510	-0.77	0.00884265
PA_36:6	Cs1g08510	-0.77	0.00894839
PA_36:4	Cs1g08510	0.64	0.0466393
PA_36:2	Cs1g08510	0.87	0.00111621
PG_36:2	Cs1g08720	-0.87	0.00104489
PG_36:1	Cs1g08720	-0.71	0.0220829
PA_34:2	Cs1g08720	-0.71	0.0204222
PA_34:1	Cs1g08720	-0.79	0.00680996
PA_36:6	Cs1g08720	0.64	0.0479314
PA_36:4	Cs1g08720	-0.81	0.00463827
MGDG_36:6	Cs1g08720	-0.92	0.00019616
MGDG_36:4	Cs1g08720	-0.86	0.00152318
DGDG_36:6	Cs1g08720	-0.93	9.27438e-05
DGDG_36:4	Cs1g08720	-0.94	4.75242e-05
DAG_34:2	Cs1g08720	-0.75	0.0126553
DAG_36:5	Cs1g08720	-0.66	0.0363869
DAG_36:4	Cs1g08720	-0.95	1.93016e-05
DAG_36:3	Cs1g08720	-0.91	0.000219718
PG_34:2	Cs1g08740	0.68	0.0301254
MGDG_36:3	Cs1g08740	-0.76	0.00994708
PG_36:2	Cs1g08770	0.79	0.00649511
PG_36:1	Cs1g08770	0.65	0.0433158
LysoPG_16:0	Cs1g08770	0.63	0.0487145
PA_34:2	Cs1g08770	0.74	0.015108
PA_34:1	Cs1g08770	0.81	0.00452649
PA_36:6	Cs1g08770	-0.68	0.0297841
PA_36:4	Cs1g08770	0.83	0.00278473
MGDG_34:4	Cs1g08770	0.65	0.0400084
MGDG_36:6	Cs1g08770	0.86	0.00154907
MGDG_36:4	Cs1g08770	0.77	0.00942949
DGDG_36:6	Cs1g08770	0.87	0.00106923
DGDG_36:4	Cs1g08770	0.89	0.000470506
DAG_34:2	Cs1g08770	0.7	0.0240041
DAG_36:4	Cs1g08770	0.95	1.99934e-05
DAG_36:3	Cs1g08770	0.91	0.000249214
LysoPG_18:3	Cs1g08810	-0.75	0.011724
PA_36:2	Cs1g08810	0.71	0.0205872
MGDG_36:2	Cs1g08810	-0.75	0.0116605
DGDG_34:3	Cs1g08810	-0.75	0.0128805
DGDG_34:2	Cs1g08810	-0.69	0.0286072
DGDG_34:1	Cs1g08810	-0.66	0.0368888
DGDG_36:5	Cs1g08810	-0.74	0.0153368
DGDG_36:3	Cs1g08810	-0.7	0.0250867
DAG_34:3	Cs1g08810	-0.72	0.0177213
DAG_36:6	Cs1g08810	-0.76	0.0114422
PG_36:2	Cs1g08820	-0.73	0.015701
PA_34:1	Cs1g08820	-0.66	0.0361448
PA_36:4	Cs1g08820	-0.68	0.0291192
MGDG_36:6	Cs1g08820	-0.71	0.0221117
MGDG_36:4	Cs1g08820	-0.71	0.021909
DGDG_36:6	Cs1g08820	-0.71	0.0212203
DAG_36:4	Cs1g08820	-0.7	0.0246443
DAG_36:3	Cs1g08820	-0.68	0.0301782
PG_36:2	Cs1g08890	-0.88	0.000749973
PG_36:1	Cs1g08890	-0.95	3.7379e-05
PA_34:1	Cs1g08890	-0.67	0.0336653
PA_36:6	Cs1g08890	0.75	0.012249
PA_36:4	Cs1g08890	-0.82	0.00356614
MGDG_34:6	Cs1g08890	-0.65	0.0437022
MGDG_36:6	Cs1g08890	-0.83	0.00291413
MGDG_36:4	Cs1g08890	-0.71	0.0219055
DGDG_36:6	Cs1g08890	-0.84	0.00212982
DGDG_36:4	Cs1g08890	-0.76	0.0114721
DAG_34:2	Cs1g08890	-0.74	0.0153411
DAG_36:4	Cs1g08890	-0.74	0.0150409
DAG_36:3	Cs1g08890	-0.76	0.0108545
PG_36:2	Cs1g08920	-0.86	0.00138825
PG_36:1	Cs1g08920	-0.8	0.00576264
PA_34:2	Cs1g08920	-0.79	0.00657756
PA_34:1	Cs1g08920	-0.84	0.00246101
PA_36:6	Cs1g08920	0.74	0.0153429
PA_36:4	Cs1g08920	-0.88	0.000762826
MGDG_34:4	Cs1g08920	-0.67	0.035367
MGDG_36:6	Cs1g08920	-0.91	0.000246685
MGDG_36:4	Cs1g08920	-0.86	0.00159882
DGDG_36:6	Cs1g08920	-0.9	0.000335051
DGDG_36:4	Cs1g08920	-0.93	9.38587e-05
DAG_34:2	Cs1g08920	-0.78	0.00749134
DAG_36:4	Cs1g08920	-0.95	3.69602e-05
DAG_36:3	Cs1g08920	-0.92	0.000145943
LysoPG_16:0	Cs1g08950	-0.78	0.00793116
PG_36:2	Cs1g09010	0.89	0.000614301
PG_36:1	Cs1g09010	0.92	0.000142137
PA_34:2	Cs1g09010	0.66	0.0373549
PA_34:1	Cs1g09010	0.76	0.0102163
PA_36:6	Cs1g09010	-0.8	0.00556585
PA_36:4	Cs1g09010	0.89	0.000587283
MGDG_34:6	Cs1g09010	0.78	0.00844511
MGDG_36:6	Cs1g09010	0.85	0.00203289
MGDG_36:4	Cs1g09010	0.71	0.0210651
DGDG_36:6	Cs1g09010	0.88	0.000813121
DGDG_36:4	Cs1g09010	0.8	0.00548492
DAG_34:2	Cs1g09010	0.74	0.0140745
DAG_36:4	Cs1g09010	0.82	0.00341847
DAG_36:3	Cs1g09010	0.83	0.00295359
PG_36:2	Cs1g09050	0.74	0.0138522
LysoPG_16:0	Cs1g09050	0.66	0.0383068
PA_36:4	Cs1g09050	0.68	0.0294544
MGDG_36:6	Cs1g09050	0.79	0.00614571
MGDG_36:1	Cs1g09050	-0.74	0.0148204
DGDG_36:6	Cs1g09050	0.83	0.003231
DGDG_36:4	Cs1g09050	0.82	0.00371484
DAG_36:5	Cs1g09050	0.65	0.0404279
DAG_36:4	Cs1g09050	0.84	0.00229105
DAG_36:3	Cs1g09050	0.8	0.00537713
PG_36:2	Cs1g09060	-0.77	0.00883232
PG_36:1	Cs1g09060	-0.71	0.0207666
PA_36:4	Cs1g09060	-0.64	0.0453152
MGDG_36:6	Cs1g09060	-0.79	0.0064076
MGDG_36:4	Cs1g09060	-0.66	0.0383523
MGDG_36:1	Cs1g09060	0.71	0.0215477
DGDG_36:6	Cs1g09060	-0.78	0.00725975
DGDG_36:4	Cs1g09060	-0.79	0.00606235
DAG_34:2	Cs1g09060	-0.66	0.0381385
DAG_36:5	Cs1g09060	-0.69	0.0261347
DAG_36:4	Cs1g09060	-0.74	0.0137845
DAG_36:3	Cs1g09060	-0.72	0.0185571
DGDG_36:6	Cs1g09130	-0.65	0.0415324
PG_34:4	Cs1g09140	-0.72	0.0181158
PG_34:0	Cs1g09140	0.71	0.0225034
PG_36:2	Cs1g09140	-0.92	0.000145144
PG_36:1	Cs1g09140	-0.78	0.0077745
PA_36:4	Cs1g09140	-0.65	0.0433049
MGDG_36:6	Cs1g09140	-0.9	0.000436068
MGDG_36:4	Cs1g09140	-0.8	0.00582602
DGDG_36:6	Cs1g09140	-0.89	0.000646834
DGDG_36:4	Cs1g09140	-0.82	0.00403821
DAG_34:2	Cs1g09140	-0.83	0.00278637
DAG_36:5	Cs1g09140	-0.82	0.0033241
DAG_36:4	Cs1g09140	-0.79	0.00663947
DAG_36:3	Cs1g09140	-0.81	0.00453262
PG_36:2	Cs1g09220	-0.89	0.00055424
PG_36:1	Cs1g09220	-0.79	0.00635528
PA_34:2	Cs1g09220	-0.69	0.025844
PA_34:1	Cs1g09220	-0.77	0.0085329
PA_36:6	Cs1g09220	0.72	0.0187625
PA_36:4	Cs1g09220	-0.87	0.0010543
MGDG_36:6	Cs1g09220	-0.92	0.000201158
MGDG_36:4	Cs1g09220	-0.81	0.00431977
DGDG_36:6	Cs1g09220	-0.96	1.09302e-05
DGDG_36:4	Cs1g09220	-0.96	1.47293e-05
DAG_34:2	Cs1g09220	-0.75	0.012809
DAG_36:5	Cs1g09220	-0.66	0.0396941
DAG_36:4	Cs1g09220	-0.95	2.92618e-05
DAG_36:3	Cs1g09220	-0.92	0.000193555
PA_34:2	Cs1g09230	-0.79	0.00680075
PA_34:1	Cs1g09230	-0.8	0.00573806
PA_36:6	Cs1g09230	0.65	0.0419094
PA_36:4	Cs1g09230	-0.76	0.0102359
DGDG_36:4	Cs1g09230	-0.71	0.0203264
DAG_36:4	Cs1g09230	-0.73	0.0162293
DAG_36:3	Cs1g09230	-0.67	0.0344376
LysoPG_16:0	Cs1g09260	-0.82	0.00345592
PG_36:2	Cs1g09350	-0.9	0.000378683
PG_36:1	Cs1g09350	-0.88	0.000765668
PA_34:2	Cs1g09350	-0.66	0.0381704
PA_34:1	Cs1g09350	-0.78	0.00837529
PA_36:6	Cs1g09350	0.76	0.0106196
PA_36:4	Cs1g09350	-0.85	0.00175641
MGDG_36:6	Cs1g09350	-0.88	0.000850257
MGDG_36:4	Cs1g09350	-0.72	0.017696
DGDG_36:6	Cs1g09350	-0.91	0.00026732
DGDG_36:4	Cs1g09350	-0.84	0.00214237
DAG_34:2	Cs1g09350	-0.7	0.0252743
DAG_36:5	Cs1g09350	-0.63	0.0493755
DAG_36:4	Cs1g09350	-0.85	0.00203397
DAG_36:3	Cs1g09350	-0.82	0.0034851
PG_36:1	Cs1g09360	0.67	0.0347241
LysoPG_18:3	Cs1g09360	-0.68	0.031122
PA_36:6	Cs1g09360	-0.74	0.0149729
PA_36:2	Cs1g09360	0.85	0.00165236
PA_34:2	Cs1g09410	-0.66	0.0382345
PA_34:1	Cs1g09410	-0.76	0.010252
PA_36:4	Cs1g09410	-0.69	0.0283765
MGDG_36:4	Cs1g09410	-0.65	0.0404133
DGDG_36:6	Cs1g09410	-0.65	0.0426463
DGDG_36:4	Cs1g09410	-0.72	0.0190134
DAG_36:4	Cs1g09410	-0.72	0.0186614
DAG_36:3	Cs1g09410	-0.64	0.0466795
PG_36:2	Cs1g09420	-0.74	0.0138264
PG_36:1	Cs1g09420	-0.71	0.0215377
PA_36:6	Cs1g09420	0.84	0.00213119
PA_36:4	Cs1g09420	-0.78	0.00798928
MGDG_36:6	Cs1g09420	-0.72	0.0191427
DGDG_36:6	Cs1g09420	-0.75	0.012168
DAG_36:4	Cs1g09420	-0.65	0.0418127
DAG_36:3	Cs1g09420	-0.69	0.0262939
PG_36:2	Cs1g09500	-0.91	0.000283236
PG_36:1	Cs1g09500	-0.87	0.00110304
PA_34:2	Cs1g09500	-0.69	0.0258286
PA_34:1	Cs1g09500	-0.79	0.00609004
PA_36:6	Cs1g09500	0.78	0.0077793
PA_36:4	Cs1g09500	-0.87	0.00115302
MGDG_36:6	Cs1g09500	-0.9	0.000357161
MGDG_36:4	Cs1g09500	-0.76	0.0110376
DGDG_36:6	Cs1g09500	-0.91	0.000220862
DGDG_36:4	Cs1g09500	-0.85	0.00196856
DAG_34:2	Cs1g09500	-0.73	0.0172232
DAG_36:4	Cs1g09500	-0.87	0.00105674
DAG_36:3	Cs1g09500	-0.85	0.00174852
PG_36:2	Cs1g09520	-0.83	0.00293898
PG_36:1	Cs1g09520	-0.84	0.00224535
PA_34:2	Cs1g09520	-0.82	0.00350947
PA_34:1	Cs1g09520	-0.88	0.00072873
PA_36:6	Cs1g09520	0.71	0.0210534
PA_36:4	Cs1g09520	-0.87	0.00107697
MGDG_36:6	Cs1g09520	-0.85	0.00176706
MGDG_36:4	Cs1g09520	-0.86	0.00149788
DGDG_36:6	Cs1g09520	-0.83	0.00282578
DGDG_36:4	Cs1g09520	-0.87	0.00109269
DAG_34:2	Cs1g09520	-0.76	0.0106455
DAG_36:4	Cs1g09520	-0.88	0.000669243
DAG_36:3	Cs1g09520	-0.87	0.00114209
LysoPG_16:0	Cs1g09570	-0.84	0.00259397
LysoPG_18:3	Cs1g09570	-0.76	0.0100504
PA_36:2	Cs1g09570	0.67	0.0338418
PG_36:2	Cs1g09610	-0.73	0.0167963
PG_36:1	Cs1g09610	-0.64	0.0462902
PA_34:1	Cs1g09610	-0.67	0.0334489
PA_36:4	Cs1g09610	-0.67	0.0324214
MGDG_36:6	Cs1g09610	-0.75	0.0122479
MGDG_36:4	Cs1g09610	-0.72	0.0194819
DGDG_36:6	Cs1g09610	-0.81	0.00437074
DGDG_36:4	Cs1g09610	-0.9	0.000385369
DAG_36:5	Cs1g09610	-0.63	0.0497682
DAG_36:4	Cs1g09610	-0.82	0.00399435
DAG_36:3	Cs1g09610	-0.75	0.0124357
LysoPG_16:0	Cs1g09630	-0.74	0.0149452
DGDG_36:4	Cs1g09630	-0.7	0.0230031
PA_36:6	Cs1g09640	0.78	0.00839592
PA_36:4	Cs1g09640	-0.73	0.0165873
MGDG_34:4	Cs1g09640	-0.69	0.0262998
MGDG_36:1	Cs1g09640	0.64	0.0441649
DGDG_34:2	Cs1g09640	0.71	0.0214066
DGDG_34:1	Cs1g09640	0.63	0.0495659
DGDG_36:6	Cs1g09640	-0.63	0.0498759
DGDG_36:3	Cs1g09640	0.65	0.0402844
DAG_36:4	Cs1g09640	-0.65	0.0399857
DAG_36:3	Cs1g09640	-0.63	0.0492136
PG_36:2	Cs1g09650	-0.65	0.0410239
PG_36:1	Cs1g09650	-0.74	0.0147247
PA_34:2	Cs1g09650	-0.75	0.0127494
PA_34:1	Cs1g09650	-0.82	0.00333295
PA_36:6	Cs1g09650	0.73	0.0169898
PA_36:4	Cs1g09650	-0.84	0.00253246
MGDG_36:6	Cs1g09650	-0.66	0.0362317
MGDG_36:4	Cs1g09650	-0.64	0.0482623
DGDG_36:6	Cs1g09650	-0.71	0.0226801
DGDG_36:4	Cs1g09650	-0.76	0.01121
DAG_36:4	Cs1g09650	-0.76	0.0108712
DAG_36:3	Cs1g09650	-0.71	0.0226325
LysoPG_16:0	Cs1g09660	-0.8	0.00543335
MGDG_36:6	Cs1g09660	-0.69	0.0260884
DGDG_36:6	Cs1g09660	-0.74	0.0137549
DGDG_36:4	Cs1g09660	-0.8	0.00497318
DAG_36:4	Cs1g09660	-0.78	0.00717238
DAG_36:3	Cs1g09660	-0.72	0.0189006
PG_36:2	Cs1g09670	-0.8	0.00573536
PG_36:1	Cs1g09670	-0.7	0.0251106
PA_34:2	Cs1g09670	-0.65	0.0416401
PA_34:1	Cs1g09670	-0.77	0.00958176
PA_36:6	Cs1g09670	0.65	0.0402717
PA_36:4	Cs1g09670	-0.8	0.00559185
MGDG_36:6	Cs1g09670	-0.78	0.00727563
MGDG_36:4	Cs1g09670	-0.73	0.0172689
DGDG_36:6	Cs1g09670	-0.85	0.00202705
DGDG_36:4	Cs1g09670	-0.81	0.00496176
DAG_36:4	Cs1g09670	-0.84	0.00241722
DAG_36:3	Cs1g09670	-0.79	0.00659327
LysoPG_16:0	Cs1g09700	-0.68	0.0311756
DGDG_36:4	Cs1g09700	-0.63	0.0490121
PG_36:2	Cs1g10030	0.71	0.0212634
MGDG_36:6	Cs1g10030	0.76	0.0105506
MGDG_36:4	Cs1g10030	0.71	0.0209296
DGDG_36:6	Cs1g10030	0.67	0.0345743
DAG_34:2	Cs1g10030	0.81	0.00448142
DAG_36:3	Cs1g10030	0.67	0.0341391
PA_36:2	Cs1g10130	-0.68	0.0297091
LysoPG_16:0	Cs1g10240	-0.89	0.000621131
LysoPG_16:0	Cs1g10260	-0.73	0.01561
LysoPG_18:3	Cs1g10260	-0.81	0.00451492
PA_36:6	Cs1g10260	-0.63	0.0487871
PA_36:2	Cs1g10260	0.81	0.00435088
LysoPG_16:0	Cs1g10480	-0.84	0.00227622
LysoPG_18:3	Cs1g10480	-0.87	0.00106043
PA_36:2	Cs1g10480	0.78	0.00778944
DGDG_34:3	Cs1g10480	-0.66	0.0362216
DAG_36:6	Cs1g10490	0.68	0.030907
PG_36:2	Cs1g10500	-0.65	0.0417289
PG_36:1	Cs1g10500	-0.77	0.00893645
PA_34:1	Cs1g10500	-0.65	0.0400799
PA_36:6	Cs1g10500	0.64	0.044253
PA_36:4	Cs1g10500	-0.72	0.019844
PA_36:2	Cs1g10500	-0.79	0.00679008
LysoPG_16:0	Cs1g10520	-0.65	0.0435726
LysoPG_18:3	Cs1g10520	-0.66	0.0375635
DAG_36:5	Cs1g10520	-0.64	0.0477568
LysoPG_18:3	Cs1g10610	-0.77	0.00862013
PA_36:2	Cs1g10610	0.79	0.00659989
DGDG_34:3	Cs1g10610	-0.72	0.0177791
DAG_36:6	Cs1g10610	-0.72	0.0187119
PA_34:2	Cs1g10620	-0.8	0.00531144
PA_34:1	Cs1g10620	-0.79	0.0062772
PA_36:4	Cs1g10620	-0.64	0.0460274
DGDG_36:4	Cs1g10620	-0.63	0.0488426
DAG_36:4	Cs1g10620	-0.66	0.0384836
MGDG_36:3	Cs1g10680	0.81	0.00430413
PG_36:2	Cs1g10700	-0.74	0.0153059
PG_36:1	Cs1g10700	-0.64	0.0474612
PA_34:2	Cs1g10700	-0.76	0.011527
PA_34:1	Cs1g10700	-0.82	0.00407093
PA_36:6	Cs1g10700	0.68	0.0289262
PA_36:4	Cs1g10700	-0.81	0.00417944
MGDG_36:6	Cs1g10700	-0.79	0.00605322
MGDG_36:4	Cs1g10700	-0.7	0.0245557
DGDG_36:6	Cs1g10700	-0.82	0.00366121
DGDG_36:4	Cs1g10700	-0.85	0.00171842
DAG_36:4	Cs1g10700	-0.9	0.000376987
DAG_36:3	Cs1g10700	-0.85	0.00202466
PG_36:2	Cs1g11020	-0.69	0.0269016
PA_34:2	Cs1g11020	-0.77	0.00900672
PA_34:1	Cs1g11020	-0.83	0.00278986
PA_36:6	Cs1g11020	0.71	0.0210543
PA_36:4	Cs1g11020	-0.85	0.0018113
MGDG_36:6	Cs1g11020	-0.72	0.0183569
MGDG_36:4	Cs1g11020	-0.71	0.0221188
DGDG_36:6	Cs1g11020	-0.75	0.0116385
DGDG_36:4	Cs1g11020	-0.73	0.015728
DAG_36:4	Cs1g11020	-0.87	0.00108363
DAG_36:3	Cs1g11020	-0.83	0.00266782
LysoPG_16:0	Cs1g11100	-0.68	0.0295774
DGDG_36:4	Cs1g11150	-0.68	0.0293463
PA_34:2	Cs1g11290	-0.67	0.0350835
PA_34:1	Cs1g11290	-0.66	0.0376291
PA_36:6	Cs1g11290	0.72	0.0194526
PA_36:4	Cs1g11290	-0.7	0.0236348
PA_36:2	Cs1g11290	-0.67	0.0343747
MGDG_36:2	Cs1g11290	0.64	0.0468877
DGDG_34:6	Cs1g11290	-0.65	0.0413856
DGDG_34:2	Cs1g11290	0.75	0.011928
DGDG_34:1	Cs1g11290	0.65	0.0432622
DGDG_36:3	Cs1g11290	0.69	0.0274487
DAG_34:3	Cs1g11290	0.71	0.0204434
LysoPG_16:0	Cs1g11340	-0.8	0.00575173
PA_34:2	Cs1g11380	-0.71	0.0220749
PA_34:1	Cs1g11380	-0.68	0.0305918
PA_36:6	Cs1g11380	0.68	0.0319712
PA_36:4	Cs1g11380	-0.7	0.025046
MGDG_34:4	Cs1g11380	-0.67	0.034065
DGDG_34:2	Cs1g11380	0.64	0.0472755
LysoPG_16:0	Cs1g11400	-0.65	0.0404035
PG_34:2	Cs1g11410	0.64	0.0451988
MGDG_36:4	Cs1g11410	-0.66	0.0389728
DAG_36:4	Cs1g11410	-0.64	0.0458824
LysoPG_16:0	Cs1g11430	-0.79	0.00627785
PG_36:2	Cs1g11740	-0.86	0.00160875
PG_36:1	Cs1g11740	-0.77	0.00850252
PA_34:2	Cs1g11740	-0.76	0.0113485
PA_34:1	Cs1g11740	-0.85	0.00167956
PA_36:6	Cs1g11740	0.76	0.0102625
PA_36:4	Cs1g11740	-0.89	0.000510952
MGDG_36:6	Cs1g11740	-0.88	0.000755878
MGDG_36:4	Cs1g11740	-0.77	0.00855986
DGDG_36:6	Cs1g11740	-0.9	0.00038691
DGDG_36:4	Cs1g11740	-0.88	0.000718546
DAG_34:2	Cs1g11740	-0.72	0.0195991
DAG_36:4	Cs1g11740	-0.94	5.00056e-05
DAG_36:3	Cs1g11740	-0.91	0.000284817
LysoPG_16:0	Cs1g11750	-0.77	0.00943526
DGDG_36:6	Cs1g11750	-0.66	0.0366205
DGDG_36:4	Cs1g11750	-0.74	0.0149882
DAG_36:4	Cs1g11750	-0.8	0.00589732
DAG_36:3	Cs1g11750	-0.72	0.0185467
PG_36:1	Cs1g11800	0.69	0.0259567
LysoPG_18:3	Cs1g11800	-0.82	0.00404542
PA_36:6	Cs1g11800	-0.78	0.00749834
PA_36:4	Cs1g11800	0.64	0.0465561
PA_36:2	Cs1g11800	0.87	0.000944305
PG_36:2	Cs1g11840	-0.64	0.0467822
LysoPG_16:0	Cs1g11840	-0.72	0.0180667
PA_34:2	Cs1g11840	-0.68	0.0317911
PA_34:1	Cs1g11840	-0.75	0.0123718
PA_36:4	Cs1g11840	-0.69	0.0279348
MGDG_36:6	Cs1g11840	-0.72	0.0194863
MGDG_36:4	Cs1g11840	-0.72	0.0191225
DGDG_36:6	Cs1g11840	-0.75	0.0132716
DGDG_36:4	Cs1g11840	-0.85	0.00190325
DAG_36:4	Cs1g11840	-0.87	0.000942564
DAG_36:3	Cs1g11840	-0.8	0.00508202
PG_36:2	Cs1g11850	-0.8	0.00565089
LysoPG_16:0	Cs1g11850	-0.63	0.0493308
PA_34:2	Cs1g11850	-0.7	0.022928
PA_34:1	Cs1g11850	-0.79	0.00661631
PA_36:6	Cs1g11850	0.69	0.0276573
PA_36:4	Cs1g11850	-0.83	0.00298721
MGDG_36:6	Cs1g11850	-0.86	0.00161204
MGDG_36:4	Cs1g11850	-0.75	0.0118406
DGDG_36:6	Cs1g11850	-0.88	0.000853941
DGDG_36:4	Cs1g11850	-0.86	0.00126358
DAG_34:2	Cs1g11850	-0.68	0.0319874
DAG_36:4	Cs1g11850	-0.95	2.92548e-05
DAG_36:3	Cs1g11850	-0.91	0.000297403
LysoPG_16:0	Cs1g11860	-0.92	0.000199167
PG_36:1	Cs1g11880	0.67	0.0355781
LysoPG_18:3	Cs1g11880	-0.79	0.00673236
PA_36:6	Cs1g11880	-0.8	0.00501226
PA_36:4	Cs1g11880	0.64	0.044965
PA_36:2	Cs1g11880	0.83	0.00327047
DGDG_34:1	Cs1g11880	-0.67	0.0342137
PG_36:2	Cs1g11930	-0.75	0.01229
PG_36:1	Cs1g11930	-0.69	0.0274913
PA_36:6	Cs1g11930	0.64	0.0453074
PA_36:4	Cs1g11930	-0.77	0.00986938
MGDG_36:6	Cs1g11930	-0.8	0.0052268
MGDG_36:4	Cs1g11930	-0.68	0.0296439
DGDG_36:6	Cs1g11930	-0.87	0.00119527
DGDG_36:4	Cs1g11930	-0.91	0.00028486
DAG_34:2	Cs1g11930	-0.67	0.0323765
DAG_36:4	Cs1g11930	-0.83	0.00289197
DAG_36:3	Cs1g11930	-0.81	0.00442388
MGDG_36:6	Cs1g11980	-0.65	0.0410811
DGDG_36:6	Cs1g11980	-0.74	0.0150056
DGDG_36:4	Cs1g11980	-0.83	0.00282992
DAG_36:4	Cs1g11980	-0.7	0.0231209
DAG_36:3	Cs1g11980	-0.65	0.042689
PA_34:2	Cs1g12050	-0.66	0.0360058
PA_34:1	Cs1g12050	-0.65	0.0413356
MGDG_36:2	Cs1g12050	0.69	0.0269249
DGDG_34:2	Cs1g12050	0.68	0.0299903
DGDG_36:5	Cs1g12050	0.7	0.0232805
DGDG_36:3	Cs1g12050	0.68	0.0302994
DAG_34:3	Cs1g12050	0.73	0.0176217
DAG_36:6	Cs1g12050	0.72	0.0193538
PG_36:2	Cs1g12080	-0.7	0.0248152
PG_36:1	Cs1g12080	-0.77	0.00938496
PA_34:2	Cs1g12080	-0.73	0.0173333
PA_34:1	Cs1g12080	-0.77	0.00883165
PA_36:6	Cs1g12080	0.72	0.0183281
PA_36:4	Cs1g12080	-0.85	0.00191868
PA_36:2	Cs1g12080	-0.66	0.0364297
MGDG_34:6	Cs1g12080	-0.72	0.0195872
MGDG_36:6	Cs1g12080	-0.7	0.0238597
MGDG_36:4	Cs1g12080	-0.65	0.0428823
DGDG_36:6	Cs1g12080	-0.77	0.00882082
DGDG_36:4	Cs1g12080	-0.82	0.00387549
DAG_36:4	Cs1g12080	-0.8	0.00587208
DAG_36:3	Cs1g12080	-0.76	0.0108026
LysoPG_16:0	Cs1g12090	-0.73	0.0175414
MGDG_36:2	Cs1g12190	0.86	0.0012623
DGDG_34:6	Cs1g12190	-0.69	0.0259319
DGDG_34:2	Cs1g12190	0.8	0.00512407
DGDG_34:1	Cs1g12190	0.66	0.035906
DGDG_36:5	Cs1g12190	0.86	0.00156683
DGDG_36:3	Cs1g12190	0.84	0.00219983
DAG_34:3	Cs1g12190	0.88	0.000798976
DAG_34:1	Cs1g12190	0.71	0.0220311
DAG_36:6	Cs1g12190	0.82	0.00385184
PA_34:2	Cs1g12200	-0.66	0.03927
PA_34:1	Cs1g12200	-0.72	0.0186227
DAG_36:4	Cs1g12200	-0.74	0.0153589
DAG_36:3	Cs1g12200	-0.68	0.0308686
PA_34:2	Cs1g12210	-0.67	0.0353192
PA_34:1	Cs1g12210	-0.74	0.0147818
PA_36:6	Cs1g12210	0.75	0.0116844
PA_36:4	Cs1g12210	-0.76	0.0101599
PA_36:2	Cs1g12210	-0.71	0.0212249
MGDG_34:3	Cs1g12210	0.64	0.0468313
MGDG_36:2	Cs1g12210	0.68	0.0297601
DGDG_34:2	Cs1g12210	0.76	0.00995347
DGDG_34:1	Cs1g12210	0.63	0.0486853
DGDG_36:3	Cs1g12210	0.69	0.0273959
DAG_34:3	Cs1g12210	0.76	0.01095
DAG_36:6	Cs1g12210	0.73	0.0156352
PG_36:2	Cs1g12245	0.73	0.0166887
LysoPG_16:0	Cs1g12245	0.71	0.0212278
PA_34:2	Cs1g12245	0.67	0.0334958
PA_34:1	Cs1g12245	0.76	0.0113476
PA_36:4	Cs1g12245	0.76	0.0112477
MGDG_36:6	Cs1g12245	0.8	0.00570639
MGDG_36:4	Cs1g12245	0.72	0.0182407
DGDG_36:6	Cs1g12245	0.82	0.00337304
DGDG_36:4	Cs1g12245	0.86	0.00141584
DAG_34:2	Cs1g12245	0.64	0.0452815
DAG_36:4	Cs1g12245	0.92	0.000151027
DAG_36:3	Cs1g12245	0.87	0.00108089
PG_36:2	Cs1g12270	-0.76	0.01086
PG_36:1	Cs1g12270	-0.81	0.00432558
PA_34:2	Cs1g12270	-0.73	0.0175246
PA_34:1	Cs1g12270	-0.75	0.0125955
PA_36:6	Cs1g12270	0.81	0.00487744
PA_36:4	Cs1g12270	-0.88	0.000800133
MGDG_34:6	Cs1g12270	-0.66	0.0395306
MGDG_34:4	Cs1g12270	-0.68	0.030525
MGDG_36:6	Cs1g12270	-0.79	0.00615117
MGDG_36:4	Cs1g12270	-0.67	0.0332544
DGDG_36:6	Cs1g12270	-0.81	0.00491268
DGDG_36:4	Cs1g12270	-0.81	0.00415612
DAG_34:2	Cs1g12270	-0.7	0.0234302
DAG_36:4	Cs1g12270	-0.83	0.00321484
DAG_36:3	Cs1g12270	-0.82	0.00344385
PG_36:2	Cs1g12290	0.84	0.00212908
PG_36:1	Cs1g12290	0.71	0.0225589
PA_34:2	Cs1g12290	0.79	0.0066047
PA_34:1	Cs1g12290	0.84	0.00211872
PA_36:6	Cs1g12290	-0.76	0.0109458
PA_36:4	Cs1g12290	0.89	0.00050873
MGDG_34:4	Cs1g12290	0.68	0.0309583
MGDG_36:6	Cs1g12290	0.9	0.000361888
MGDG_36:4	Cs1g12290	0.82	0.0039747
DGDG_36:6	Cs1g12290	0.91	0.000258995
DGDG_36:4	Cs1g12290	0.9	0.000424665
DAG_34:2	Cs1g12290	0.74	0.0142102
DAG_36:4	Cs1g12290	0.98	1.3624e-06
DAG_36:3	Cs1g12290	0.94	3.8237e-05
PG_36:2	Cs1g12330	0.78	0.00830355
LysoPG_16:0	Cs1g12330	0.63	0.0494568
PA_34:1	Cs1g12330	0.64	0.0460787
PA_36:4	Cs1g12330	0.71	0.0218388
MGDG_36:6	Cs1g12330	0.81	0.00487431
MGDG_36:4	Cs1g12330	0.66	0.0374304
DGDG_36:6	Cs1g12330	0.86	0.00130035
DGDG_36:4	Cs1g12330	0.83	0.00288604
DAG_36:5	Cs1g12330	0.66	0.0374641
DAG_36:4	Cs1g12330	0.87	0.00116844
DAG_36:3	Cs1g12330	0.82	0.00365796
PG_36:2	Cs1g12430	0.78	0.008064
PG_36:1	Cs1g12430	0.75	0.0128721
PA_34:2	Cs1g12430	0.77	0.00964191
PA_34:1	Cs1g12430	0.85	0.00164118
PA_36:6	Cs1g12430	-0.84	0.00212822
PA_36:4	Cs1g12430	0.93	0.000119066
MGDG_34:6	Cs1g12430	0.69	0.0262244
MGDG_34:4	Cs1g12430	0.63	0.0499502
MGDG_36:6	Cs1g12430	0.78	0.00752225
MGDG_36:4	Cs1g12430	0.65	0.0410521
DGDG_34:2	Cs1g12430	-0.67	0.0324409
DGDG_36:6	Cs1g12430	0.82	0.00380225
DGDG_36:4	Cs1g12430	0.75	0.012184
DAG_34:2	Cs1g12430	0.64	0.0481666
DAG_36:4	Cs1g12430	0.88	0.000847202
DAG_36:3	Cs1g12430	0.86	0.00159
PG_36:2	Cs1g12440	-0.76	0.0101701
LysoPG_16:0	Cs1g12440	-0.67	0.0354743
PA_34:2	Cs1g12440	-0.75	0.0120182
PA_34:1	Cs1g12440	-0.8	0.00567707
PA_36:4	Cs1g12440	-0.71	0.021237
MGDG_36:6	Cs1g12440	-0.84	0.00251955
MGDG_36:4	Cs1g12440	-0.87	0.00106999
DGDG_36:6	Cs1g12440	-0.8	0.00578995
DGDG_36:4	Cs1g12440	-0.89	0.000564557
DAG_34:2	Cs1g12440	-0.82	0.00339537
DAG_36:5	Cs1g12440	-0.71	0.0218476
DAG_36:4	Cs1g12440	-0.92	0.000128622
DAG_36:3	Cs1g12440	-0.9	0.000331271
MGDG_36:0	Cs1g12510	0.78	0.00770267
LysoPG_16:0	Cs1g12560	-0.71	0.0223922
LysoPG_18:3	Cs1g12560	-0.75	0.0124284
PA_36:6	Cs1g12560	-0.64	0.0474407
PA_36:2	Cs1g12560	0.72	0.0190032
PA_34:2	Cs1g12580	-0.68	0.0307113
PA_34:1	Cs1g12580	-0.66	0.0379834
PA_36:6	Cs1g12580	0.88	0.000794593
PA_36:4	Cs1g12580	-0.83	0.00279034
MGDG_34:4	Cs1g12580	-0.77	0.00925042
MGDG_36:6	Cs1g12580	-0.66	0.0387077
DGDG_34:2	Cs1g12580	0.79	0.00668521
DGDG_34:1	Cs1g12580	0.68	0.0289391
DGDG_36:6	Cs1g12580	-0.67	0.0335013
DGDG_36:3	Cs1g12580	0.73	0.0165746
DAG_36:4	Cs1g12580	-0.72	0.0192205
DAG_36:3	Cs1g12580	-0.72	0.0190383
LysoPG_16:0	Cs1g12600	0.75	0.0125507
LysoPG_18:3	Cs1g12600	0.83	0.0027189
PA_36:2	Cs1g12600	-0.73	0.0174212
DGDG_34:3	Cs1g12600	0.78	0.00768974
DGDG_34:1	Cs1g12600	0.66	0.0383716
DAG_36:6	Cs1g12600	0.74	0.0142941
DAG_36:2	Cs1g12600	0.66	0.0380621
LysoPG_16:0	Cs1g12630	-0.89	0.000539162
LysoPG_18:3	Cs1g12660	-0.71	0.0224616
PA_36:6	Cs1g12660	-0.8	0.00569618
PA_36:4	Cs1g12660	0.7	0.0240081
PA_36:2	Cs1g12660	0.83	0.00286775
MGDG_36:2	Cs1g12660	-0.64	0.0449705
DGDG_34:2	Cs1g12660	-0.7	0.0242343
DGDG_34:1	Cs1g12660	-0.65	0.0411906
DAG_34:3	Cs1g12660	-0.65	0.0436985
DAG_36:6	Cs1g12660	-0.66	0.0391869
LysoPG_16:0	Cs1g12760	-0.85	0.00185841
MGDG_36:6	Cs1g12760	-0.73	0.015689
DGDG_36:6	Cs1g12760	-0.74	0.0134892
DGDG_36:4	Cs1g12760	-0.8	0.0051212
DAG_36:4	Cs1g12760	-0.84	0.00261083
DAG_36:3	Cs1g12760	-0.8	0.00548279
LysoPG_16:0	Cs1g12790	-0.79	0.00677166
DAG_36:1	Cs1g12790	0.65	0.0440082
PG_36:2	Cs1g12800	0.91	0.000310637
PG_36:1	Cs1g12800	0.7	0.0255968
PA_34:2	Cs1g12800	0.65	0.0403341
PA_34:1	Cs1g12800	0.71	0.021543
PA_36:6	Cs1g12800	-0.64	0.0470454
PA_36:4	Cs1g12800	0.8	0.00584458
MGDG_36:6	Cs1g12800	0.95	2.8581e-05
MGDG_36:4	Cs1g12800	0.86	0.00149013
DGDG_36:6	Cs1g12800	0.95	1.8524e-05
DGDG_36:4	Cs1g12800	0.91	0.000215324
DAG_34:2	Cs1g12800	0.83	0.00267256
DAG_36:5	Cs1g12800	0.72	0.0198275
DAG_36:4	Cs1g12800	0.96	1.54679e-05
DAG_36:3	Cs1g12800	0.95	2.93217e-05
PG_36:1	Cs1g12820	0.67	0.0346088
LysoPG_18:3	Cs1g12820	-0.84	0.0021648
PA_36:6	Cs1g12820	-0.76	0.0112708
PA_36:4	Cs1g12820	0.65	0.0434404
PA_36:2	Cs1g12820	0.83	0.00313136
PG_36:2	Cs1g12890	0.78	0.0082194
PG_36:1	Cs1g12890	0.79	0.00704567
PA_36:6	Cs1g12890	-0.74	0.014752
PA_36:4	Cs1g12890	0.78	0.00717734
MGDG_34:6	Cs1g12890	0.82	0.00391268
MGDG_36:6	Cs1g12890	0.7	0.0230993
DGDG_36:6	Cs1g12890	0.77	0.00985834
DAG_36:4	Cs1g12890	0.68	0.030049
DAG_36:3	Cs1g12890	0.71	0.0220835
LysoPG_16:0	Cs1g12940	-0.8	0.0055131
LysoPG_16:0	Cs1g12960	-0.87	0.00116614
PG_36:3	Cs1g13033	0.66	0.0393606
LysoPG_16:0	Cs1g13050	0.7	0.0236548
LysoPG_18:3	Cs1g13050	0.72	0.0185722
LysoPG_16:0	Cs1g13070	-0.68	0.0293667
PA_34:2	Cs1g13070	-0.63	0.0497814
DAG_36:4	Cs1g13070	-0.69	0.0287789
PG_36:2	Cs1g13170	0.87	0.00103414
PG_36:1	Cs1g13170	0.68	0.0310691
PA_34:1	Cs1g13170	0.65	0.0406647
PA_36:4	Cs1g13170	0.69	0.0262505
MGDG_36:6	Cs1g13170	0.91	0.000242768
MGDG_36:4	Cs1g13170	0.78	0.00791348
DGDG_36:6	Cs1g13170	0.91	0.000228411
DGDG_36:4	Cs1g13170	0.9	0.000402649
DAG_34:2	Cs1g13170	0.78	0.00754425
DAG_36:5	Cs1g13170	0.81	0.00433561
DAG_36:4	Cs1g13170	0.89	0.000604295
DAG_36:3	Cs1g13170	0.86	0.00124172
PG_36:2	Cs1g13200	0.79	0.00697778
LysoPG_16:0	Cs1g13200	0.68	0.0314988
PA_34:2	Cs1g13200	0.65	0.0423957
PA_34:1	Cs1g13200	0.65	0.0424001
PA_36:4	Cs1g13200	0.67	0.0323891
MGDG_36:6	Cs1g13200	0.88	0.000712941
MGDG_36:4	Cs1g13200	0.84	0.00210761
DGDG_36:6	Cs1g13200	0.84	0.00226617
DGDG_36:4	Cs1g13200	0.9	0.000351363
DAG_34:2	Cs1g13200	0.83	0.00292531
DAG_36:5	Cs1g13200	0.71	0.020198
DAG_36:4	Cs1g13200	0.89	0.000498874
DAG_36:3	Cs1g13200	0.88	0.000677876
PG_36:2	Cs1g13300	-0.83	0.00274386
PG_36:1	Cs1g13300	-0.89	0.000469376
PA_34:2	Cs1g13300	-0.66	0.0383165
PA_34:1	Cs1g13300	-0.73	0.0168435
PA_36:6	Cs1g13300	0.76	0.0103788
PA_36:4	Cs1g13300	-0.84	0.00246589
PA_36:2	Cs1g13300	-0.76	0.0102269
MGDG_36:6	Cs1g13300	-0.76	0.0104836
MGDG_36:4	Cs1g13300	-0.71	0.0202668
DGDG_36:6	Cs1g13300	-0.79	0.00626118
DGDG_36:4	Cs1g13300	-0.68	0.0321042
DAG_34:2	Cs1g13300	-0.65	0.0422694
DAG_36:4	Cs1g13300	-0.71	0.0220357
DAG_36:3	Cs1g13300	-0.72	0.0187209
PA_34:2	Cs1g13410	-0.71	0.021055
PA_34:1	Cs1g13410	-0.76	0.0110145
PA_36:4	Cs1g13410	-0.75	0.0127664
MGDG_36:6	Cs1g13410	-0.64	0.0445825
MGDG_36:4	Cs1g13410	-0.68	0.0311945
DGDG_36:6	Cs1g13410	-0.66	0.0379375
DAG_36:4	Cs1g13410	-0.75	0.0117572
DAG_36:3	Cs1g13410	-0.72	0.0182607
PG_36:1	Cs1g13440	0.73	0.0176501
PA_36:6	Cs1g13440	-0.83	0.00268054
PA_36:4	Cs1g13440	0.7	0.0228917
PA_36:2	Cs1g13440	0.7	0.0229858
MGDG_36:0	Cs1g13530	-0.67	0.0327516
LysoPG_16:0	Cs1g13540	0.9	0.000318771
MGDG_36:4	Cs1g13540	0.67	0.0357495
DGDG_36:4	Cs1g13540	0.69	0.0259452
DAG_36:4	Cs1g13540	0.72	0.0186241
DAG_36:3	Cs1g13540	0.68	0.0317155
PG_36:2	Cs1g13600	0.77	0.00914464
PG_36:1	Cs1g13600	0.66	0.0373552
PA_34:2	Cs1g13600	0.71	0.0205479
PA_34:1	Cs1g13600	0.72	0.0195299
PA_36:6	Cs1g13600	-0.77	0.00882091
PA_36:4	Cs1g13600	0.85	0.00165933
MGDG_34:4	Cs1g13600	0.7	0.0241575
MGDG_36:6	Cs1g13600	0.85	0.00187769
MGDG_36:4	Cs1g13600	0.71	0.0211289
DGDG_36:6	Cs1g13600	0.87	0.00118369
DGDG_36:4	Cs1g13600	0.86	0.00145165
DAG_34:2	Cs1g13600	0.69	0.0259159
DAG_36:4	Cs1g13600	0.91	0.000310182
DAG_36:3	Cs1g13600	0.88	0.00069595
PG_36:2	Cs1g13620	0.83	0.00280084
PG_36:1	Cs1g13620	0.69	0.0260254
PA_34:2	Cs1g13620	0.83	0.0029746
PA_34:1	Cs1g13620	0.83	0.00306612
PA_36:6	Cs1g13620	-0.74	0.0153518
PA_36:4	Cs1g13620	0.87	0.000967453
MGDG_34:4	Cs1g13620	0.75	0.0121307
MGDG_36:6	Cs1g13620	0.91	0.000266811
MGDG_36:4	Cs1g13620	0.89	0.000649562
DGDG_36:6	Cs1g13620	0.88	0.000908309
DGDG_36:4	Cs1g13620	0.87	0.0009974
DAG_34:2	Cs1g13620	0.81	0.00443387
DAG_36:4	Cs1g13620	0.96	1.04865e-05
DAG_36:3	Cs1g13620	0.95	2.01336e-05
PG_36:2	Cs1g13850	0.86	0.00128356
PG_36:1	Cs1g13850	0.84	0.00234352
PA_34:2	Cs1g13850	0.8	0.00532448
PA_34:1	Cs1g13850	0.85	0.00193594
PA_36:6	Cs1g13850	-0.9	0.000334091
PA_36:4	Cs1g13850	0.98	1.57733e-06
PA_36:2	Cs1g13850	0.68	0.0306152
MGDG_34:4	Cs1g13850	0.65	0.0399646
MGDG_36:6	Cs1g13850	0.88	0.000789607
MGDG_36:4	Cs1g13850	0.76	0.010863
DGDG_34:2	Cs1g13850	-0.69	0.0286197
DGDG_36:6	Cs1g13850	0.91	0.000298683
DGDG_36:4	Cs1g13850	0.84	0.00243747
DAG_34:2	Cs1g13850	0.7	0.0228963
DAG_36:4	Cs1g13850	0.91	0.000216542
DAG_36:3	Cs1g13850	0.9	0.000405018
PA_34:1	Cs1g13870	0.66	0.035946
PA_36:4	Cs1g13870	0.66	0.0396659
DGDG_36:4	Cs1g13870	0.66	0.0386914
DAG_36:4	Cs1g13870	0.74	0.014261
DAG_36:3	Cs1g13870	0.67	0.032355
PG_36:2	Cs1g13900	-0.64	0.0471044
PG_36:1	Cs1g13900	-0.68	0.0308014
PA_34:2	Cs1g13900	-0.92	0.000131344
PA_34:1	Cs1g13900	-0.94	6.19728e-05
PA_36:6	Cs1g13900	0.78	0.00740054
PA_36:4	Cs1g13900	-0.88	0.000710288
PA_36:2	Cs1g13900	-0.74	0.0145597
MGDG_36:6	Cs1g13900	-0.66	0.0365826
MGDG_36:4	Cs1g13900	-0.69	0.0265347
DGDG_34:2	Cs1g13900	0.72	0.0176793
DGDG_36:6	Cs1g13900	-0.67	0.032384
DGDG_36:4	Cs1g13900	-0.69	0.0281768
DGDG_36:3	Cs1g13900	0.65	0.0400756
DAG_36:4	Cs1g13900	-0.8	0.00571575
DAG_36:3	Cs1g13900	-0.75	0.0122543
PG_34:0	Cs1g13970	0.64	0.046129
PG_36:2	Cs1g13970	-0.76	0.0106526
PG_36:1	Cs1g13970	-0.76	0.0114103
PA_36:6	Cs1g13970	0.7	0.0246748
PA_36:4	Cs1g13970	-0.75	0.0129256
MGDG_36:6	Cs1g13970	-0.78	0.00755715
MGDG_36:1	Cs1g13970	0.77	0.00974776
DGDG_36:6	Cs1g13970	-0.77	0.00912487
DGDG_36:4	Cs1g13970	-0.73	0.0161392
DAG_34:2	Cs1g13970	-0.67	0.0323646
DAG_36:4	Cs1g13970	-0.74	0.014264
DAG_36:3	Cs1g13970	-0.75	0.0129532
PG_36:2	Cs1g13980	0.72	0.0191291
LysoPG_16:0	Cs1g13980	0.7	0.0243171
PA_34:2	Cs1g13980	0.64	0.0463149
PA_34:1	Cs1g13980	0.66	0.0373297
PA_36:4	Cs1g13980	0.66	0.0396358
MGDG_36:6	Cs1g13980	0.82	0.00401106
MGDG_36:4	Cs1g13980	0.79	0.00697532
DGDG_36:6	Cs1g13980	0.8	0.00526817
DGDG_36:4	Cs1g13980	0.86	0.00132254
DAG_34:2	Cs1g13980	0.66	0.0366724
DAG_36:4	Cs1g13980	0.86	0.00138355
DAG_36:3	Cs1g13980	0.82	0.00402821
PG_34:0	Cs1g14090	-0.64	0.0468031
PG_36:1	Cs1g14090	0.64	0.0471791
PA_34:2	Cs1g14120	-0.7	0.025035
PA_34:1	Cs1g14120	-0.72	0.0182472
PA_36:6	Cs1g14120	0.65	0.04339
PA_36:4	Cs1g14120	-0.76	0.0110211
DGDG_36:6	Cs1g14120	-0.66	0.0393317
DGDG_36:4	Cs1g14120	-0.76	0.0105339
DAG_36:4	Cs1g14120	-0.76	0.0112906
DAG_36:3	Cs1g14120	-0.7	0.0251228
PG_36:2	Cs1g14270	-0.79	0.00618531
PG_36:1	Cs1g14270	-0.67	0.0345829
MGDG_36:6	Cs1g14270	-0.76	0.01063
MGDG_36:4	Cs1g14270	-0.7	0.0243013
DGDG_36:6	Cs1g14270	-0.72	0.0193215
DGDG_36:4	Cs1g14270	-0.68	0.0319116
DAG_34:2	Cs1g14270	-0.71	0.0224033
DAG_36:5	Cs1g14270	-0.81	0.00469916
PG_36:2	Cs1g14280	-0.7	0.0255419
PG_36:1	Cs1g14280	-0.74	0.013957
PA_34:2	Cs1g14280	-0.65	0.042131
PA_34:1	Cs1g14280	-0.67	0.0348329
PA_36:6	Cs1g14280	0.88	0.00067887
PA_36:4	Cs1g14280	-0.89	0.000503119
PA_36:2	Cs1g14280	-0.8	0.00536907
MGDG_36:6	Cs1g14280	-0.67	0.0323019
DGDG_34:2	Cs1g14280	0.67	0.0331341
DGDG_36:6	Cs1g14280	-0.73	0.0165279
DAG_36:4	Cs1g14280	-0.71	0.0216995
DAG_36:3	Cs1g14280	-0.72	0.017796
LysoPG_16:0	Cs1g14310	-0.79	0.00673123
DGDG_36:6	Cs1g14310	-0.66	0.0362229
DGDG_36:4	Cs1g14310	-0.77	0.00916421
DAG_36:4	Cs1g14310	-0.7	0.0256333
LysoPG_16:0	Cs1g14350	-0.75	0.0116991
PA_36:6	Cs1g14360	0.79	0.00679761
PA_36:4	Cs1g14360	-0.69	0.0285887
MGDG_34:4	Cs1g14360	-0.69	0.0260752
MGDG_36:2	Cs1g14360	0.68	0.0302895
DGDG_34:2	Cs1g14360	0.78	0.00726324
DGDG_34:1	Cs1g14360	0.73	0.0166226
DGDG_36:3	Cs1g14360	0.75	0.0131164
PG_36:2	Cs1g14450	-0.88	0.000898387
PG_36:1	Cs1g14450	-0.93	9.17505e-05
PA_34:2	Cs1g14450	-0.66	0.0397685
PA_34:1	Cs1g14450	-0.74	0.0136645
PA_36:6	Cs1g14450	0.79	0.00653814
PA_36:4	Cs1g14450	-0.87	0.00104031
PA_36:2	Cs1g14450	-0.69	0.0263678
MGDG_36:6	Cs1g14450	-0.82	0.00351294
MGDG_36:4	Cs1g14450	-0.74	0.0144463
DGDG_36:6	Cs1g14450	-0.84	0.00219168
DGDG_36:4	Cs1g14450	-0.75	0.0131595
DAG_34:2	Cs1g14450	-0.7	0.0231483
DAG_36:4	Cs1g14450	-0.77	0.00990671
DAG_36:3	Cs1g14450	-0.78	0.00801049
PG_36:3	Cs1g14540	0.63	0.0494945
LysoPG_16:0	Cs1g14540	-0.87	0.00108219
LysoPG_16:0	Cs1g14610	0.86	0.00161067
DGDG_36:6	Cs1g14610	0.65	0.0422888
DGDG_36:4	Cs1g14610	0.71	0.0210148
DAG_36:4	Cs1g14610	0.71	0.0227707
LysoPG_16:0	Cs1g14730	-0.66	0.0388703
LysoPG_18:3	Cs1g14730	-0.67	0.0328529
LysoPG_16:0	Cs1g14830	-0.67	0.0347837
PG_36:2	Cs1g14850	-0.67	0.0332131
PG_36:1	Cs1g14850	-0.66	0.0375993
PA_34:2	Cs1g14850	-0.7	0.0256612
PA_34:1	Cs1g14850	-0.7	0.0228952
PA_36:6	Cs1g14850	0.88	0.000756257
PA_36:4	Cs1g14850	-0.86	0.00124486
PA_36:2	Cs1g14850	-0.76	0.0103471
MGDG_36:6	Cs1g14850	-0.66	0.0393751
DGDG_34:2	Cs1g14850	0.76	0.0103593
DGDG_34:1	Cs1g14850	0.64	0.046169
DGDG_36:6	Cs1g14850	-0.7	0.0244514
DGDG_36:3	Cs1g14850	0.66	0.0397626
DAG_34:3	Cs1g14850	0.64	0.047465
DAG_36:4	Cs1g14850	-0.7	0.0242005
DAG_36:3	Cs1g14850	-0.7	0.0235235
PA_34:2	Cs1g14870	-0.64	0.0459342
PA_34:1	Cs1g14870	-0.72	0.0183015
PA_36:4	Cs1g14870	-0.64	0.0476755
DAG_36:4	Cs1g14870	-0.66	0.0366581
LysoPG_16:0	Cs1g14880	-0.89	0.000500803
LysoPG_16:0	Cs1g14893	-0.7	0.0228408
MGDG_36:6	Cs1g14893	-0.69	0.0259177
DGDG_36:6	Cs1g14893	-0.72	0.0194287
DGDG_36:4	Cs1g14893	-0.65	0.043719
DAG_36:4	Cs1g14893	-0.76	0.0106264
DAG_36:3	Cs1g14893	-0.74	0.0146515
DAG_36:1	Cs1g14893	0.68	0.0289668
PA_36:6	Cs1g14896	0.72	0.0200511
PA_36:4	Cs1g14896	-0.71	0.0210658
DGDG_34:2	Cs1g14896	0.72	0.0179829
DGDG_36:3	Cs1g14896	0.64	0.0474189
DAG_34:3	Cs1g14896	0.63	0.0487853
DAG_36:4	Cs1g14896	-0.66	0.0369016
DAG_36:3	Cs1g14896	-0.64	0.047217
PG_36:2	Cs1g14910	-0.68	0.0311801
PA_34:2	Cs1g14910	-0.67	0.0346146
PA_34:1	Cs1g14910	-0.71	0.0201739
PA_36:6	Cs1g14910	0.81	0.00474802
PA_36:4	Cs1g14910	-0.85	0.00206481
MGDG_36:6	Cs1g14910	-0.7	0.0244692
DGDG_34:2	Cs1g14910	0.74	0.0141589
DGDG_36:6	Cs1g14910	-0.74	0.0143477
DGDG_36:3	Cs1g14910	0.63	0.0496113
DAG_34:3	Cs1g14910	0.65	0.0435101
DAG_36:4	Cs1g14910	-0.78	0.00761391
DAG_36:3	Cs1g14910	-0.76	0.0110341
LysoPG_16:0	Cs1g14970	-0.68	0.0288505
PG_36:2	Cs1g15060	0.79	0.00684725
PA_34:2	Cs1g15060	0.73	0.0175212
PA_34:1	Cs1g15060	0.76	0.0107479
PA_36:4	Cs1g15060	0.79	0.00614915
MGDG_36:6	Cs1g15060	0.86	0.00135731
MGDG_36:4	Cs1g15060	0.84	0.00212187
DGDG_36:6	Cs1g15060	0.87	0.00110776
DGDG_36:4	Cs1g15060	0.89	0.000557589
DAG_34:2	Cs1g15060	0.72	0.0199187
DAG_36:4	Cs1g15060	0.94	4.33454e-05
DAG_36:3	Cs1g15060	0.91	0.000274593
PG_36:2	Cs1g15150	0.84	0.00257351
PG_36:1	Cs1g15150	0.76	0.0115763
PA_34:2	Cs1g15150	0.74	0.0150742
PA_34:1	Cs1g15150	0.84	0.00254595
PA_36:6	Cs1g15150	-0.79	0.00630737
PA_36:4	Cs1g15150	0.91	0.000288884
MGDG_36:6	Cs1g15150	0.84	0.0023932
MGDG_36:4	Cs1g15150	0.73	0.016435
DGDG_36:6	Cs1g15150	0.89	0.000622851
DGDG_36:4	Cs1g15150	0.83	0.00307951
DAG_34:2	Cs1g15150	0.66	0.0397776
DAG_36:4	Cs1g15150	0.91	0.000235882
DAG_36:3	Cs1g15150	0.88	0.000814432
PG_34:4	Cs1g15170	-0.64	0.0482939
PG_34:0	Cs1g15170	0.73	0.0163671
PG_36:2	Cs1g15170	-0.91	0.000212534
PG_36:1	Cs1g15170	-0.88	0.000683111
PA_36:6	Cs1g15170	0.75	0.013271
PA_36:4	Cs1g15170	-0.83	0.00293769
MGDG_34:6	Cs1g15170	-0.73	0.0154529
MGDG_36:6	Cs1g15170	-0.9	0.000333077
MGDG_36:4	Cs1g15170	-0.73	0.0167036
MGDG_36:1	Cs1g15170	0.64	0.0458319
DGDG_36:6	Cs1g15170	-0.92	0.000138397
DGDG_36:4	Cs1g15170	-0.85	0.00201572
DAG_34:2	Cs1g15170	-0.82	0.0036113
DAG_36:5	Cs1g15170	-0.69	0.0279949
DAG_36:4	Cs1g15170	-0.83	0.00278475
DAG_36:3	Cs1g15170	-0.86	0.00148476
LysoPG_16:0	Cs1g15200	-0.7	0.0247157
PG_36:2	Cs1g15470	0.83	0.00295742
PG_36:1	Cs1g15470	0.65	0.0400375
LysoPG_16:0	Cs1g15470	0.64	0.0473837
PA_34:2	Cs1g15470	0.73	0.0167484
PA_34:1	Cs1g15470	0.74	0.0137383
PA_36:6	Cs1g15470	-0.66	0.0394527
PA_36:4	Cs1g15470	0.8	0.00550154
MGDG_34:4	Cs1g15470	0.69	0.0279729
MGDG_36:6	Cs1g15470	0.91	0.000206571
MGDG_36:4	Cs1g15470	0.84	0.0024201
DGDG_36:6	Cs1g15470	0.9	0.000465435
DGDG_36:4	Cs1g15470	0.91	0.000251771
DAG_34:2	Cs1g15470	0.81	0.00456073
DAG_36:5	Cs1g15470	0.65	0.0440194
DAG_36:4	Cs1g15470	0.95	2.10512e-05
DAG_36:3	Cs1g15470	0.94	6.49823e-05
PG_36:2	Cs1g15640	-0.73	0.0160775
MGDG_36:6	Cs1g15640	-0.75	0.0116272
MGDG_36:4	Cs1g15640	-0.77	0.00897359
DGDG_36:6	Cs1g15640	-0.79	0.00664854
DGDG_36:4	Cs1g15640	-0.85	0.00207734
DAG_36:5	Cs1g15640	-0.64	0.0461683
DAG_36:4	Cs1g15640	-0.77	0.00913729
DAG_36:3	Cs1g15640	-0.72	0.0199037
PG_36:2	Cs1g15660	0.74	0.015438
PA_34:2	Cs1g15660	0.83	0.00271481
PA_34:1	Cs1g15660	0.87	0.00100125
PA_36:6	Cs1g15660	-0.68	0.0296493
PA_36:4	Cs1g15660	0.84	0.00241461
MGDG_36:6	Cs1g15660	0.78	0.00722485
MGDG_36:4	Cs1g15660	0.79	0.007109
DGDG_36:6	Cs1g15660	0.8	0.00523799
DGDG_36:4	Cs1g15660	0.82	0.00363997
DAG_36:4	Cs1g15660	0.91	0.000272229
DAG_36:3	Cs1g15660	0.86	0.00143051
PG_36:2	Cs1g15820	-0.71	0.0204079
PA_34:2	Cs1g15820	-0.68	0.0320479
PA_34:1	Cs1g15820	-0.76	0.0113502
PA_36:4	Cs1g15820	-0.76	0.0107073
MGDG_36:6	Cs1g15820	-0.75	0.0124437
MGDG_36:4	Cs1g15820	-0.7	0.0250962
DGDG_36:6	Cs1g15820	-0.79	0.00613259
DGDG_36:4	Cs1g15820	-0.77	0.0087077
DAG_36:4	Cs1g15820	-0.87	0.00114571
DAG_36:3	Cs1g15820	-0.82	0.00401046
LysoPG_16:0	Cs1g15900	-0.79	0.00663703
DGDG_36:4	Cs1g15900	-0.7	0.0252707
PG_36:1	Cs1g15920	-0.63	0.0494309
PA_34:2	Cs1g15920	-0.76	0.0104494
PA_34:1	Cs1g15920	-0.8	0.00510317
PA_36:6	Cs1g15920	0.67	0.0326302
PA_36:4	Cs1g15920	-0.83	0.00302141
MGDG_36:6	Cs1g15920	-0.66	0.0392906
MGDG_36:4	Cs1g15920	-0.7	0.0252228
DGDG_36:6	Cs1g15920	-0.69	0.0278602
DGDG_36:4	Cs1g15920	-0.73	0.0163231
DAG_36:4	Cs1g15920	-0.8	0.00528163
DAG_36:3	Cs1g15920	-0.78	0.00842979
PG_36:2	Cs1g15940	-0.93	7.60019e-05
PG_36:1	Cs1g15940	-0.9	0.000355509
PA_34:1	Cs1g15940	-0.66	0.0362647
PA_36:6	Cs1g15940	0.8	0.00562788
PA_36:4	Cs1g15940	-0.85	0.00197372
MGDG_34:6	Cs1g15940	-0.69	0.0260984
MGDG_36:6	Cs1g15940	-0.88	0.000670822
MGDG_36:4	Cs1g15940	-0.7	0.0238317
DGDG_36:6	Cs1g15940	-0.92	0.000182715
DGDG_36:4	Cs1g15940	-0.76	0.010769
DAG_34:2	Cs1g15940	-0.78	0.00722644
DAG_36:4	Cs1g15940	-0.8	0.00567616
DAG_36:3	Cs1g15940	-0.82	0.00335608
PG_36:2	Cs1g15990	-0.79	0.00643913
PG_36:1	Cs1g15990	-0.79	0.00604099
PA_34:2	Cs1g15990	-0.69	0.0263064
PA_34:1	Cs1g15990	-0.71	0.0218348
PA_36:6	Cs1g15990	0.94	5.77514e-05
PA_36:4	Cs1g15990	-0.94	5.10745e-05
PA_36:2	Cs1g15990	-0.74	0.0134781
MGDG_34:6	Cs1g15990	-0.68	0.0290323
MGDG_34:4	Cs1g15990	-0.64	0.0473386
MGDG_36:6	Cs1g15990	-0.79	0.00659204
DGDG_34:2	Cs1g15990	0.7	0.0239207
DGDG_36:6	Cs1g15990	-0.83	0.00297975
DGDG_36:4	Cs1g15990	-0.69	0.0264792
DAG_34:2	Cs1g15990	-0.67	0.0330111
DAG_36:4	Cs1g15990	-0.81	0.00466326
DAG_36:3	Cs1g15990	-0.83	0.00307103
LysoPG_16:0	Cs1g16000	-0.81	0.00446369
MGDG_36:6	Cs1g16000	-0.63	0.0492728
MGDG_36:4	Cs1g16000	-0.64	0.0471914
DGDG_36:6	Cs1g16000	-0.65	0.0437721
[truncated: 41,790 more rows]
