# Supplementary material for: Lipidomic and transcriptomic analysis reveals reallocation of carbon flux from cuticular wax into plastid membrane lipids in a glossy “Newhall” navel orange mutant
Source: Hortic Res. 2020 Apr 1;7:41. doi: 10.1038/s41438-020-0262-z (PMC7109130; doi:10.1038/s41438-020-0262-z)
Supplement: Supplementary file 6 — Supplementary Table S5. Expression of putative lipid genes identified in citrus [file 41438_2020_262_MOESM6_ESM.xlsx]

## Sheet: Sheet2
Table S5.Significantly differentialy expressed lipid-related genes identified in citrus.
GENE name	Isoform/Gene Specific Abbreviation	Gene Function	Best hit in Arabidopsis	Score	Log2 (MT/WT)			Adjusted P.Value			Conserverd domain in Citrus gene	Conserverd domain in Arabidopsis gene	Average FPKM (150 DAA,2014 )		Average FPKM (210 DAA, 2014)
					150 DAA (2014)	210 DAA(2014)	210 DAA(2019)	150 DAA (2014)	210 DAA(2014)	210 DAA(2019)			WT	MT	WT	MT
Cs2g03620	KASI	3-oxoacyl-[acyl-carrier-protein] synthase I	AT5G46290	845		0.922217			0.0121958		acyl-carrier-protein	acyl-carrier-protein	27.6051	34.4781	51.7434	79.0177
Cs2g20330	KAS	3-oxoacyl-[acyl-carrier-protein] synthase	AT2G04540	692		-0.878436	-0.708674		0.0289622	4.98e-06	acyl-carrier-protein	acyl-carrier-protein	16.2328	15.2202	16.1601	7.05816
Cs5g09160	KASIII	Putative 3-oxoacyl-(Acyl-carrier-protein) synthase III	AT1G62640	356		0.837639			0.0231833		acyl-carrier-protein	acyl-carrier-protein	29.9153	32.951	35.8456	51.5619
Cs2g13450	FatB	Fatty acyl-ACP thioesterases B	AT1G08510	300		-1.98343			1.97241e-07		Acyl-ACP thioesterase	Acyl-ACP thioesterase	34.9076	29.4212	37.131	7.57264
Cs5g28330	LACS2	Long-Chain Acyl-CoA Synthetase 2	AT1G49430	960		-1.35927	-1.71143		0.000582879	0.00644629	AMP-binding enzyme	AMP-binding enzyme	52.875	38.7308	52.207	16.3924
orange1.1t01720	LACS1	Long-Chain Acyl-CoA Synthetase 1	AT2G47240	977		-0.973728	-1.28387		0.00405422	1.16e-21	AMP-binding enzyme	AMP-binding enzyme	158.173	158.182	125.68	51.6244
Cs4g06430	KCS10	Ketoacyl-CoA Synthase 10	AT2G26250	890			-1.28387			3.25e-09	FAE1/Type III polyketide synthase-like protein	FAE1/Type III polyketide synthase-like protein	48.7966	53.5187	82.0333	50.3785
Cs3g24890	KCS4	Ketoacyl-CoA Synthase 4	AT1G19440	902		1.21998			0.00312328		FAE1/Type III polyketide synthase-like protein	FAE1/Type III polyketide synthase-like protein	6.80448	8.82014	7.90328	14.9006
Cs6g02360	KCS2 / DAISY（b）	Ketoacyl-CoA Synthase 2	AT1G04220	610		1.01861			0.00248734		FAE1/Type III polyketide synthase-like protein	FAE1/Type III polyketide synthase-like protein	2.17167	4.78763	107.294	174.714
Cs8g17800	KCS12	Ketoacyl-CoA Synthase 12	AT2G28630	717		-1.22016			0.00140203		FAE1/Type III polyketide synthase-like protein	FAE1/Type III polyketide synthase-like protein	10.75	20.4226	92.5453	31.8967
Cs9g07970	KCS2 / DAISY(a)	Ketoacyl-CoA Synthase 2	AT1G04220	807		-1.32362	-1.25563		0.000207007	1.08e-10	FAE1/Type III polyketide synthase-like protein	FAE1/Type III polyketide synthase-like protein	58.1524	93.7784	113.548	36.6807
Cs1g20370	HCD / PAS2	Hydroxyacyl-CoA Dehydratase 2	AT5G10480	365			-0.540665			0.00087438	Protein tyrosine phosphatase-like protein, PTPLA	Protein tyrosine phosphatase-like protein, PTPLA	80.3972	83.0134	123.512	61.2248
Cs3g06370	DES2	Stearoyl-ACP Desaturase 2	AT3G02610	515			-1.48286			3.54e-12	Fatty acid desaturase	Fatty acid desaturase	38.6619	46.1195	0.955948	1.30366
Cs3g20840	DES6	Stearoyl-ACP Desaturase 6	AT1G43800	599		-3.3182	4.15766		2.40227e-12	2.89e-35	Fatty acid desaturase	Fatty acid desaturase	0.230581	0.336336	15.7619	1.28563
Cs5g15350	AlcFAR3 / CER4	Alcohol-forming Fatty Acyl-CoA Reductase 3	AT4G33790	501			-2.66967			6.63e-21	NAD dependent epimerase/dehydratase family	NAD dependent epimerase/dehydratase family	11.0586	6.28969	2.97374	1.22991
Cs8g15240	AlcFAR7(a)	Alcohol-forming Fatty Acyl-CoA Reductase 7	AT5G22420	328			-0.779268			0.00151489	NAD dependent epimerase/dehydratase family	NAD dependent epimerase/dehydratase family	31.6372	36.3194	12.6904	7.42472
Cs8g15250	AlcFAR3 / CER4	Alcohol-forming Fatty Acyl-CoA Reductase 3	AT4G33790	100			-0.748363			0.0245591	NAD dependent epimerase/dehydratase family	NAD dependent epimerase/dehydratase family	36.1174	37.5592	13.324	6.69368
Cs8g15290	AlcFAR7（b）	Alcohol-forming Fatty Acyl-CoA Reductase 7	AT5G22420	214		-3.93015	-2.49188		5.29618e-24	0.000555463	NAD dependent epimerase/dehydratase family	NAD dependent epimerase/dehydratase family	29.6208	38.2499	31.5682	1.67054
orange1.1t02250	AlcFAR2 / MS2 MS2 / FAR2	Alcohol-forming Fatty Acyl-CoA Reductase 2 MALE STERILITY 2 / FAR2	AT3G11980	563			-2.32708			0.0414848	NAD dependent epimerase/dehydratase family	NAD dependent epimerase/dehydratase family	0.504357	0.178982	0.200765	0.0608666
orange1.1t02246	AlcFAR2 / MS2 MS2 / FAR2	Alcohol-forming Fatty Acyl-CoA Reductase 2 MALE STERILITY 2 / FAR2	AT3G11980	590		-0.982822	-0.779045		0.00627058	5.43e-11	NAD dependent epimerase/dehydratase family	NAD dependent epimerase/dehydratase family	40.9187	40.8566	50.1583	20.4415
Cs4g02580	CER3 / WAX2 / YRE / FLP1	ECERIFERUM 3	AT5G57800	940	-2.51161	-1.98321	-2.70068	6.39398e-20	2.70486e-08	9.6e-147	WAX2 C-terminal domain	WAX2 C-terminal domain	120.6	22.0487	676.845	137.364
Cs1g02750	CER1-1	ECERIFERUM 1	AT1G02190	775		3.30824	2.71587		9.29113e-06	2.86e-64	WAX2 C-terminal domain	WAX2 C-terminal domain	0.0095675	0.0148122	0.448414	3.5124
Cs3g10550	CER2	ECERIFERUM 2	AT4G24510	112		0.834645			0.0200493		Transferase family	Transferase family	19.751	27.8568	108.333	156.048
Cs2g29820	DCF	DEFICIENT IN CUTIN FERULATE	AT3G48720	230			2.73254			0.00280889	Transferase family	Transferase family	0.00663654	0	0.165006	0.58266
Cs9g11750	CER2	ECERIFERUM 2	AT4G13840	344			-1.82981			6.49e-10	Transferase family	Transferase family	23.4517	40.3264	26.2454	12.5858
Cs7g17090	GPAT1	Glycerol-3-Phosphate Acyltransferase 1	AT1G06520	645		2.43269			0.0023145		Acyltransferase	Acyltransferase	0.0547134	0.0541769	0.294717	1.28731
Cs3g24510	LPCAT/LPEAT	1-Acylglycerol-3-Phosphocholine Acyltransferase Lysophospholipid acyltransferase	AT1G80950	543		-0.822056			0.0468145		Acyltransferase	Acyltransferase	14.2542	15.0042	14.8702	6.76905
Cs5g17310	LPCAT	1-Acylglycerol-3-Phosphocholine Acyltransferase Lysophospholipid acyltransferase	AT1G78690	402			-0.527899			0.010172	Acyltransferase	Acyltransferase	32.461	35.3496	21.8425	10.4408
Cs4g01780	LPAAT1	1-Acylglycerol-3-Phosphate Acyltransferase 1	AT4G30580	424		-0.85835			0.0258832		Acyltransferase	Acyltransferase	24.2649	23.8743	30.4702	13.4944
Cs4g10970	LPAAT1	1-Acylglycerol-3-Phosphate Acyltransferase 1	AT4G30580	83.2			1.00379			6.64e-12	Acyltransferase	Acyltransferase	78.5165	77.8325	79.5968	39.8972
Cs2g13110	LPP2	Phosphatidate Phosphatase 2	AT1G15080	410		-1.15129			0.00724552		PAP2 superfamily	PAP2 superfamily	20.758	19.1617	27.846	10.0954
Cs2g13120	LPP2	Phosphatidate Phosphatase 2	AT1G15080	500			-0.502881			0.00651718	PAP2 superfamily	PAP2 superfamily	48.4323	47.9002	40.7832	21.5611
Cs5g09030	LPP &beta;	Phosphatidate Phosphatase	AT4G22550	177		1.29116			0.0363377		PAP2 superfamily	PAP2 superfamily	5.21826	5.33101	4.79204	9.53694
Cs1g12600	PLD &alpha ;1	Phospholipase D &alpha; 1	AT3G15730	1392		1.48849			5.04715e-06		Phospholipase D C terminal	Phospholipase D C terminal	363.145	462.234	181.4	409.029
Cs7g05370	PLD &alpha ;1	Phospholipase D &alpha; 1	AT1G52570	1030		3.03485			0.0146351		Phospholipase D C terminal	Phospholipase D C terminal	0.0440956	0	0.0598119	0.392489
Cs7g15610	non-specific phospholipase C3	Phospholipase C (Non specific) C3	AT3G03520	740		1.10143	0.619497		0.00196384	5.13e-06	Phosphoesterase family	Phosphoesterase family	233.458	167.831	34.393	59.1795
Cs7g14760	phospholipase C1	Phosphoinositide-specific Phospholipase C1	AT5G58670	324		1.0102	-0.896082		0.0139435	0.00634417	Phosphatidylinositol-specific phospholipase C, X domain	Phosphatidylinositol-specific phospholipase C, X domain	7.60186	11.0561	7.40141	12.0593
Cs8g20240	phosphatidylinositol-specifc phospholipase C4	Phosphoinositide-specific Phospholipase C4	AT5G58700	816		-1.50007	-1.76866		1.29327e-05	0.0034835	Phosphatidylinositol-specific phospholipase C, X domain	Phosphatidylinositol-specific phospholipase C, X domain	53.9478	42.3101	25.2718	7.17886
orange1.1t02241	FAD2	Oleate Desaturase 2	AT3G12120	630		2.11902	0.957235		7.63516e-13	1.28e-33	Fatty acid desaturase	Fatty acid desaturase	514.403	800.191	355.487	1242.94
Cs6g08600	FAD7	Linoleate Desaturase	AT3G11170	1684		0.789191	0.641646		0.0222064	9.41e-11	Fatty acid desaturase	Fatty acid desaturase	692.9	499.501	401.992	558.254
Cs1g12430	FAD5 / ADS3	Acyl-CoA Desaturase-like FAD5-like Desaturase	AT3G15850	495		1.27452	1.93906		0.00124562	3.41e-39	Fatty acid desaturase	Fatty acid desaturase	2.621	1.78343	15.9937	31.0718
Cs2g30480	DAD1-LIKE LIPASE 2/DALL2	Acylhydrolase (DAD1-like) 2	AT1G51440	687		2.59885	2.03174		1.13514e-16	8.66e-34	Lipase (class 3)	Lipase (class 3)	14.3339	27.3236	13.974	68.1492
Cs5g30350	DAD1-LIKE LIPASE 4/DALL4	Acylhydrolase (DAD1-like) 4	AT1G06800	660		1.86914	2.93852		0.0309966	0.018227	Lipase (class 3)	Lipase (class 3)	0.329944	0.342794	0.376168	1.10921
Cs1g03190	DAD1	Acylhydrolase (DAD1-like)	AT2G44810	524		2.05795			0.00604426		Lipase (class 3)	Lipase (class 3)	0.144396	0.0509745	0.537349	1.7993
Cs5g08030	DAD1-LIKE LIPASE 1/DALL1	Acylhydrolase (DAD1-like)	AT4G16820	581		-0.946552			0.0353097		Lipase (class 3)	Lipase (class 3)	33.3101	23.5901	11.862	4.97402
orange1.1t03773	LOX2b	Lipoxygenase 2	AT3G45140	954		0.859438			0.0334586		Lipoxygenase	Lipoxygenase	157.627	111.404	52.3078	76.1926
orange1.1t04376	LOX2c	Lipoxygenase 2	AT3G45140	1064		1.77132			1.39867e-09		Lipoxygenase	Lipoxygenase	4104.8	3604.4	636.243	1745.73
Cs3g13930	LOX1	Lipoxygenase 1	AT1G55020	1283			0.774818			0.0494579	Lipoxygenase	Lipoxygenase	4.7122	4.67555	1.66272	1.08687
Cs9g06650	LOX5	Lipoxygenase 5	AT3G22400	950		2.38739			0.021688		Lipoxygenase	Lipoxygenase	1.19819	1.76468	0.161286	0.683957
Cs2g21000	HPL1	Hydroperoxide Lyase 1	AT4G15440	502		2.42582	0.713984		1.38159e-15	3.6e-10	Cytochrome P450	Cytochrome P450	482.692	416.511	161.467	696.701
Cs3g24230	AOS	Allene Oxide Synthase	AT5G42650	690		1.21853	0.59095		0.000284488	4.21e-07	Cytochrome P450	Cytochrome P450	47.764	46.5116	78.9645	148.334
Cs6g18900	AOS	Allene Oxide Synthase	AT1G13280	275		0.83355	0.646675		0.0224043	6.86e-15	Allene oxide cyclase	Allene oxide cyclase	399.294	474.705	406.656	585.728
Cs7g12890	AOX	Allene Oxide Cyclase	AT3G25780	310		1.20525			0.000478438		Allene oxide cyclase	Allene oxide cyclase	504.414	537.162	359.104	668.658
Cs4g15220	OPR	Oxo-Phytodienoic Acid Reductase	AT2G06050	597		0.870055	0.651807		0.0100526	7.46e-08	NADH:flavin oxidoreductase / NADH oxidase family	NADH:flavin oxidoreductase / NADH oxidase family	173.177	178.924	127.847	187.741
Cs5g17880	OPR	Oxo-Phytodienoic Acid Reductase	AT1G76690	633	-0.964306	0.973438	0.72984	0.0451788	0.00976804	2.4e-06	NADH:flavin oxidoreductase / NADH oxidase family	NADH:flavin oxidoreductase / NADH oxidase family	71.3136	38.1171	29.0506	45.759
Cs5g17900	OPR	Oxo-Phytodienoic Acid Reductase	AT1G76690	400		1.22872	1.12954		0.000310474	5.26e-20	NADH:flavin oxidoreductase / NADH oxidase family	NADH:flavin oxidoreductase / NADH oxidase family	49.3597	24.1275	16.793	31.6244
Cs5g17920	OPR	Oxo-Phytodienoic Acid Reductase	AT1G76690	637	-1.08193	1.52094	0.605595	0.00666753	1.28031e-06	1.99e-05	NADH:flavin oxidoreductase / NADH oxidase family	NADH:flavin oxidoreductase / NADH oxidase family	145.014	71.4036	45.1779	104.277
Cs3g25140	JCMTa	Jasmonic Acid Carboxyl Methyltransferase	AT1G19640	418		3.90952	4.79869		0.000164237	1.23e-10	SAM dependent carboxyl methyltransferase	SAM dependent carboxyl methyltransferase	0.149307	0.0672997	0.127144	1.56394
Cs1g24440	JCMTb	Jasmonic Acid Carboxyl Methyltransferase	AT1G19640	343		2.55923	1.68093		1.7249e-17	3.43e-07	SAM dependent carboxyl methyltransferase	SAM dependent carboxyl methyltransferase	1293.03	2538.47	201.35	953.474
Cs1g01700	MIPS2	myo-inositol-3-phosphate synthase	AT2G22240	983		2.05649			6.32538e-12		Myo-inositol-1-phosphate synthase	Myo-inositol-1-phosphate synthase	1567.26	1721.67	203.697	681.929
Cs6g20270	ABCD1a	ATP-binding cassette Acyl Transporter D 1	AT4G39850	78.6		1.12238			0.00186872		ABC transporter transmembrane region	ABC transporter transmembrane region 2	35.4962	59.9535	7.77984	13.6522
Cs1g01505	ABCD1b	ATP-binding cassette Acyl Transporter D 1	AT4G39850	113		1.39387	0.548206		0.0103219	0.0075016	ABC transporter transmembrane region 2	ABC transporter transmembrane region 2	18.4175	28.4094	11.3909	24.077
Cs1g13620	ABCG40	ATP-binding cassette Transporter G family 40	AT1G15520	1958		1.91165	0.555312		4.92822e-06	1.34e-09	ABC-2 type transporter	ABC-2 type transporter	13.1867	13.545	74.8368	224.765
Cs1g19850	WBC11 / ABCG11 / DSO / COF1	ATP-binding cassette Transporter G family 11	AT1G17840	710			-2.0382			1.22e-12	ABC-2 type transporter	ABC-2 type transporter	2.97206	3.20909	0.459459	0.694573
Cs7g28090	WBC6 / ABCG6	ATP-binding cassette Transporter G family 6	AT5G13580	1053		1.29462	-0.515552		0.00177705	0.00923428	ABC-2 type transporter	ABC-2 type transporter	15.2127	16.9648	20.7334	40.9871
orange1.1t02321	WBC15 / 22 / ABCG15	ATP-binding cassette Transporter G family 15	AT3G21090	602		-1.41838	-2.28542		4.5789e-06	8.32e-48	ABC-2 type transporter	ABC-2 type transporter	226.332	218.57	108.828	32.7368
Cs8g15960	WBC3 / ABCG3	ATP-binding cassette Transporter G family 3	AT2G28070	1175		-0.783684	-1.17142		0.0342872	3.73e-13	ABC-2 type transporter	ABC-2 type transporter	29.5402	27.4137	27.9291	13.0485
Cs4g17100	ABCG32 / PEC1	ATP-binding cassette Transporter G family 32	AT2G26910	1826		-0.9493	-0.728741		0.0178364	7.09e-06	ABC-2 type transporter	ABC-2 type transporter	60.3778	51.176	26.9957	11.2255
Cs6g13330	WBC23 / ABCG22	ATP-binding cassette Transporter G family 22	AT5G06530	1018		1.08787	-1.63567		0.0127379	6.18e-16	ABC-2 type transporter	ABC-2 type transporter	4.87171	2.85842	4.40679	7.55474
Cs5g23300	TGD1a	Trigalactosyl diacylglycerol 1	AT1G19800	510		0.904538	-0.544535		0.00711811	4.57e-07	Permease MlaE	Permease MlaE	54.7717	72.2636	97.8062	147.523
Cs4g04420	TGD1b	Trigalactosyl diacylglycerol 1	AT1G65410	110		-1.23003	-0.911006		0.000571745	3.35e-13	ABC transporter	ABC transporter	168.689	108.27	314.928	108.426
Cs2g28960	(LTP type 5)	Lipid Transfer Protein type 5	AT2G27130	99.8		1.1483			0.00314671		Probable lipid transfer	Probable lipid transfer	25.3882	32.8889	60.9711	109.121
Cs7g10800	LTPG1 (LTP type 5)	Lipid Transfer Protein type 5	AT1G27950	132			-0.734382			2.18e-06	Probable lipid transfer	Probable lipid transfer	341.662	321.173	407.41	278.292
orange1.1t04699	(LTP type 5)	Lipid Transfer Protein type 5	AT5G64080	169		1.29289	-0.828987		0.000702765	4.69e-08	Probable lipid transfer	Probable lipid transfer	159.031	132.167	54.4549	107.692
Cs6g09960	(LTP type 1/LTP 1)	Lipid Transfer Protein type 1	AT2G38540	117		3.74881	3.4593		1.58645e-28	1.63e-194	Protease inhibitor/seed storage/LTP family	Protease inhibitor/seed storage/LTP family	77.9185	95.8859	677.15	7384.77
Cs6g09950	LP / LTP2 (LTP type 1)	Lipid Transfer Protein type 1	AT2G38530	114		3.74881	1.95502			6.49e-18	Protease inhibitor/seed storage/LTP family	Protease inhibitor/seed storage/LTP family	168.905	293.745	179.896	117.58
Cs6g18330	LTP 2(a)	Lipid Transfer Protein type 1	AT1G48750	99.4		-0.818724	-1.22659		0.0145585	9.37e-23	Probable lipid transfer	Probable lipid transfer	3131.16	3882.3	2034.85	928.714
Cs2g31090	(LTP type 3)	Lipid Transfer Protein type 3	AT4G33550	96.3		-2.78202			0.0328675		Probable lipid transfer	Probable lipid transfer	3.45169	2.48713	3.26788	0.38454
Cs2g31080	(LTP type 3)	Lipid Transfer Protein type 3	AT4G33550	78.6		-1.47474			0.00196203		Probable lipid transfer	Probable lipid transfer	1232.43	1306.38	1018.61	296.77
Cs2g31050	(LTP type 3)	Lipid Transfer Protein type 3	AT4G30880	86.3			3.99349			2.41e-12	Probable lipid transfer	Probable lipid transfer	0.634215	0.0508142	2.19507	1.27647
Cs7g06120	ESE3(a)	Ethylene and salt inducible 3	AT5G25190	178	-1.18981	-2.12074		0.00164465	2.76496e-11		AP2 domain	AP2 domain	12.6345	5.77292	217.124	40.217
Cs1g11880	ESE3	Ethylene and salt inducible 3	AT5G25190	163			1.14881			0.000111047	AP2 domain	AP2 domain	0.653916	0.844538	5.76049	2.54869
Cs9g02040	WRKY 48	WRKY Transcription Factor 48	AT5G49520	167		-1.17167	-0.615613		0.000349159	5.06e-05	Wrky		55.6176	44.5111	84.3501	30.0994
Cs6g21530	myb domain protein 16	MYB transcription factor 16	AT5G15310	360		-1.85317	-1.3018		1.27934e-05	0.0158232	Myb-like DNA-binding domain	Myb-like DNA-binding domain	10.0718	10.684	14.1822	3.17251
Other related genes
Cs5g30520	PK	Pyruvate kinase	AT3G22960	831		1.956	0.982024		3.03174e-06	2.21e-06	Pyruvate kinase, barrel domain	Pyruvate kinase, barrel domain	1.78475	2.71199	3.21773	10.0647
Cs9g03400	PK	Pyruvate kinase	AT5G56350	902		0.976169			0.00431647		Pyruvate kinase, barrel domain	Pyruvate kinase, barrel domain	116.853	106.569	120.274	190.967
Cs9g07880	PK	Pyruvate kinase	AT3G22960	938		1.21906			0.000833872		Pyruvate kinase, barrel domain	Pyruvate kinase, barrel domain	49.6137	55.8838	60.2707	113.259
Cs9g18710	PK	Pyruvate kinase	AT5G52920	970		1.63545			3.99455e-07		Pyruvate kinase, barrel domain	Pyruvate kinase, barrel domain	40.853	52.1812	104.074	260.55
Cs2g03260	beta-PDH	Pyruvate dehydrogenase E1 component subunit beta-3	AT2G34590	729		0.989504			0.00382483		Transketolase, pyrimidine binding domain	Transketolase, pyrimidine binding domain	60.7376	65.8202	74.1257	118.743
orange1.1t05835	alpha-PDH	Pyruvate dehydrogenase E1 component subunit alpha-3	AT1G01090	530		0.894209			0.0139434		Dehydrogenase E1 component	Dehydrogenase E1 component	59.1181	69.7064	121.528	182.097
Cs1g17220	JAZ1(a)	JASMONATE-ZIM-DOMAIN PROTEIN 1	AT1G17380	96	-1.11319			6.63409e-05			tify domain	tify domain	835.092	402.708	603.133	273.995
Cs1g17210	JAZ1(b)	JASMONATE-ZIM-DOMAIN PROTEIN 1	AT1G19180	115		-1.31474			0.00556741		tify domain	tify domain	277.952	185.663	341.036	110.424
Cs2g03240	JAZ8	JASMONATE-ZIM-DOMAIN PROTEIN 8	AT1G30135	75		-1.05433			0.0149803		tify domain	tify domain	316.3	188.932	441.622	171.519
