# Supplementary material for: Lipidomic and transcriptomic analysis reveals reallocation of carbon flux from cuticular wax into plastid membrane lipids in a glossy “Newhall” navel orange mutant
Source: Hortic Res. 2020 Apr 1;7:41. doi: 10.1038/s41438-020-0262-z (PMC7109130; doi:10.1038/s41438-020-0262-z)
Supplement: Supplementary file 7 — Differently expressed transcription factors that show high correlation with two main kinds of plastidlipids [file 41438_2020_262_MOESM7_ESM.xlsx]

## Sheet: Sheet1
Table S6. Differently expressed transcription factors that show high correlation with two main kinds of plastidlipids (MGDG 36:6 and PG 36:2).
The log2 (MT/WT) value in month that showed significance was shown.
ID	Family	Best hit in A. thaliana	Blast e-value	Description for the best hit	Cor.MGDG 36:6		Cor.PG 36:2		Log2 (MT/WT)
					PCC	p.value	PCC	p.value	150 DAA (2014)	210 DAA(2014)	210 DAA(2019)
Cs1g06760	NAC	AT4G27410.2	1e-136	NAC family protein 72	0.73	0.016257	0.68	0.0299328		1.60894
Cs1g09610	NAC	AT3G18400.1	3e-20	NAC domain containing protein 58	-0.75	0.0122479	-0.73	0.0167963		-1.26124
Cs1g09660	NAC	AT2G27300.1	7e-31	NTM1-like 8	-0.69	0.0260884	-	-		-1.74294
Cs2g03840	WRKY	AT4G18170.1	3e-68	WRKY DNA-binding protein 28	0.88	0.000682039	0.8	0.00585312		1.74187
Cs2g13920	NAC	AT5G14000.1	2e-53	NAC domain containing protein 84	-0.76	0.0111583	-0.7	0.0236794		-1.4688	0.805899
Cs2g19790	GRAS	AT5G48150.1	0	GRAS family protein	0.87	0.00100028	0.84	0.00244908		1.49099	-0.624007
Cs4g05760	WRKY	AT5G26170.1	5e-52	WRKY DNA-binding protein 50	-0.79	0.00683808	-0.77	0.00931663		-1.72061	-1.42201
Cs4g12570	LBD	AT1G16530.1	1e-30	ASYMMETRIC LEAVES 2-like 9	-0.71	0.0222496	-0.71	0.0223945		-1.92025	-3.2679
Cs5g04620	bHLH	AT5G62610.1	1e-98	bHLH family protein	-0.87	0.00111279	-0.89	0.000643511			-1.16814
Cs5g05300	bHLH	AT4G20970.1	4e-27	bHLH family protein	-0.81	0.00463167	-0.78	0.00718145		-2.54836
Cs5g08980	GRAS	AT4G00150.1	1e-126	GRAS family protein	0.85	0.00189424	0.75	0.0116714		1.47697
Cs5g10870	NAC	AT5G61430.1	1e-155	NAC domain containing protein 100	-0.86	0.00139184	-0.88	0.000746434		-2.3239
Cs5g16180	NAC	AT3G49530.1	5e-96	NAC domain containing protein 62	-0.94	6.33497e-05	-0.94	6.31898e-05		-0.855474
Cs6g21990	WRKY	AT1G13960.1	1e-141	WRKY DNA-binding protein 4	0.69	0.0265836	-	-		1.503
Cs7g15670	NAC	AT5G22380.1	1e-16	NAC domain containing protein 90	-0.74	0.014735	-0.67	0.03323		-0.905728	-0.836362
Cs7g22420	NAC	AT5G22290.1	2e-27	NAC domain containing protein 89	-0.81	0.00494916	-0.75	0.0129319		-1.90746	-1.44169
Cs7g22430	NAC	AT5G07680.2	5e-30	NAC domain containing protein 80	-0.72	0.0182473	-	-		-1.26573
Cs7g22450	NAC	AT5G07680.2	5e-30	NAC domain containing protein 80	-0.69	0.0267773	-	-		-1.2489
Cs7g22470	NAC	AT1G02230.1	2e-23	NAC domain containing protein 4	-0.92	0.000171884	-0.91	0.000230581		-1.57109
Cs7g22920	NAC	AT4G17980.1	1e-108	NAC domain containing protein 71	-0.75	0.0117774	-0.79	0.00684263		-1.76282	-1.80907
Cs8g01860	NAC	AT2G17040.1	1e-122	NAC domain containing protein 36	-0.71	0.0207581	-0.7	0.0253726		-1.46669	-1.86645
Cs8g14700	NAC	AT5G22380.1	2e-92	NAC domain containing protein 90	-0.93	8.99911e-05	-0.94	6.21154e-05		-2.18327	-1.55014
Cs8g17160	LBD	AT2G28500.1	1e-79	LOB domain-containing protein 11	0.9	0.000324787	0.84	0.00221962		2.33562	0.959029
Cs9g08460	bHLH	AT5G43650.1	5e-47	bHLH family protein	-0.88	0.000687856	-0.86	0.00155091		-1.49659
orange1.1t02367	bHLH	AT3G07340.1	4e-94	bHLH family protein	-0.7	0.0253907	-	-		-1.07259	-0.640308
orange1.1t03242	NAC	AT1G54330.1	1e-110	NAC domain containing protein 20	0.75	0.0130785	0.67	0.0339479	-0.91389	1.83778	0.841756
Cs6g04120	AP2	AT4G36920.1	1e-82	AP2 family protein	-0.76	0.0107692	-0.77	0.0090097		-1.00499
Cs1g08720	ERF	AT4G27950.1	3e-42	cytokinin response factor 4	-0.92	0.00019616	-0.87	0.00104489		-1.28851	-1.94512
Cs9g10650	ERF	AT3G23240.1	4e-82	ethylene response factor 1	-0.65	0.0438904	-0.73	0.0158943			-2.97406
Cs7g12910	G2-like	AT1G25550.1	1e-118	G2-like family protein	-0.76	0.0102478	-0.73	0.0164785		-1.53921
Cs4g06140	MIKC_MADS	AT3G54340.1	1e-62	MIKC_MADS family protein	-0.83	0.00276315	-0.81	0.0047463		-1.40242
Cs2g22050	M-type_MADS	AT1G77980.1	3e-29	AGAMOUS-like 66	-0.83	0.00291833	-0.75	0.0120149		-2.53595	-2.48732
Cs7g04110	HD-ZIP	AT1G69780.1	1e-126	HD-ZIP family protein	-0.65	0.0400755	-	-		-2.96598
orange1.1t02547	HD-ZIP	AT2G46680.2	1e-40	homeobox 7	0.75	0.0122638	0.75	0.0127385		1.9507	1.12266
Cs7g22980	LSD	AT1G32540.3	3e-85	lsd one like 1	-0.92	0.000127327	-0.94	4.96573e-05			-1.42897
Cs8g17960	C2H2	AT5G59820.1	9e-42	C2H2 family protein	-0.85	0.00182823	-0.78	0.00796808		-1.55319
Cs1g06220	MYB	AT4G21440.1	1e-101	MYB-like 102	-0.68	0.0297357	-	-		-2.22169	-1.46978
Cs7g32280	MYB	AT3G55730.1	1e-108	myb domain protein 109	0.82	0.00359288	0.74	0.0142638		1.60916
Cs9g10480	MYB	AT3G23250.1	6e-87	myb domain protein 15	-0.87	0.00121561	-0.82	0.00354715		-1.40836	-0.963064
