# Supplementary material for: Lipidomic and transcriptomic analysis reveals reallocation of carbon flux from cuticular wax into plastid membrane lipids in a glossy “Newhall” navel orange mutant
Source: Hortic Res. 2020 Apr 1;7:41. doi: 10.1038/s41438-020-0262-z (PMC7109130; doi:10.1038/s41438-020-0262-z)
Supplement: Supplementary file 8 — Supplementary Table S7. Phosphalipase A family genes characterized in citrus [file 41438_2020_262_MOESM8_ESM.xlsx]

## Sheet: Sheet1
Table S7.Phosphalipase A family genes characterized in citrus.
Query	Hit	% identity	evalue	bit score	Conserverd domain in Arabidopsis genes	Conserverd domain in Citrus genes	Gene family
At1g05800	Cs2g30480	44.789	2.72e-96	300	Lipase (class 3)	Lipase (class 3)	PLA1 gene family
At1g05800	Cs5g30350	46.705	4.21e-96	300	Lipase (class 3)	Lipase (class 3)	PLA1 gene family
At1g05800	Cs9g08130	43.266	1.89e-88	279	Lipase (class 3)	Lipase (class 3)	PLA1 gene family
At1g05800	Cs2g08310	36.389	1.97e-73	240	Lipase (class 3)	Lipase (class 3)	PLA1 gene family
At1g05800	Cs1g03190	39.944	1.36e-71	233	Lipase (class 3)	Lipase (class 3)	PLA1 gene family
At1g05800	Cs5g08030	37.752	3.66e-62	211	Lipase (class 3)	Lipase (class 3)	PLA1 gene family
At1g05800	Cs2g05010	35.054	1.37e-57	196	Lipase (class 3)	Lipase (class 3)	PLA1 gene family
At1g05800	Cs6g03220	36.283	4.45e-56	192	Lipase (class 3)	Lipase (class 3)	PLA1 gene family
At1g05800	Cs2g15360	34.431	5.75e-51	178	Lipase (class 3)	Lipase (class 3)	PLA1 gene family
At2g31690	Cs2g30480	44.789	3.32e-97	303	Lipase (class 3)	Lipase (class 3)	PLA1 gene family
At2g31690	Cs5g30350	42.147	1.43e-89	283	Lipase (class 3)	Lipase (class 3)	PLA1 gene family
At2g31690	Cs9g08130	40.42	4.43e-85	271	Lipase (class 3)	Lipase (class 3)	PLA1 gene family
At2g31690	Cs2g08310	36.885	2.18e-72	238	Lipase (class 3)	Lipase (class 3)	PLA1 gene family
At2g31690	Cs1g03190	36.872	3.87e-64	214	Lipase (class 3)	Lipase (class 3)	PLA1 gene family
At2g31690	Cs5g08030	36.313	5.08e-63	214	Lipase (class 3)	Lipase (class 3)	PLA1 gene family
At2g31690	Cs2g05010	35.057	1.11e-56	194	Lipase (class 3)	Lipase (class 3)	PLA1 gene family
At2g31690	Cs2g15360	33.889	1.4e-55	191	Lipase (class 3)	Lipase (class 3)	PLA1 gene family
At2g31690	Cs6g03220	35.673	7.37e-54	186	Lipase (class 3)	Lipase (class 3)	PLA1 gene family
At2g44810	Cs1g03190	68.306	0	532	Lipase (class 3)	Lipase (class 3)	PLA1 gene family
At2g44810	Cs5g08030	47.507	2.27e-114	346	Lipase (class 3)	Lipase (class 3)	PLA1 gene family
At2g44810	Cs2g30480	38.86	2.44e-85	271	Lipase (class 3)	Lipase (class 3)	PLA1 gene family
At2g44810	Cs2g08310	38.902	2.54e-85	271	Lipase (class 3)	Lipase (class 3)	PLA1 gene family
At2g44810	Cs5g30350	40.331	8.27e-79	254	Lipase (class 3)	Lipase (class 3)	PLA1 gene family
At2g44810	Cs9g08130	38.133	1.27e-76	247	Lipase (class 3)	Lipase (class 3)	PLA1 gene family
At2g44810	Cs2g05010	34.146	3.64e-55	189	Lipase (class 3)	Lipase (class 3)	PLA1 gene family
At2g44810	Cs6g03220	32.796	4.13e-54	186	Lipase (class 3)	Lipase (class 3)	PLA1 gene family
At2g44810	Cs2g15360	31.62	3.35e-46	165	Lipase (class 3)	Lipase (class 3)	PLA1 gene family
At2g44810	orange1.1t03475	35.976	4.8e-13	71.6	Lipase (class 3)	Lipase (class 3)	PLA1 gene family
At4g16820	Cs5g08030	59.082	0	581	Lipase (class 3)	Lipase (class 3)	PLA1 gene family
At4g16820	Cs1g03190	47.028	6.25e-115	346	Lipase (class 3)	Lipase (class 3)	PLA1 gene family
At4g16820	Cs2g30480	40.751	3.02e-87	278	Lipase (class 3)	Lipase (class 3)	PLA1 gene family
At4g16820	Cs5g30350	41.294	2.15e-85	273	Lipase (class 3)	Lipase (class 3)	PLA1 gene family
At4g16820	Cs2g08310	41.623	8.08e-84	269	Lipase (class 3)	Lipase (class 3)	PLA1 gene family
At4g16820	Cs9g08130	39.698	2.02e-77	251	Lipase (class 3)	Lipase (class 3)	PLA1 gene family
At4g16820	Cs2g05010	35.696	7.55e-60	203	Lipase (class 3)	Lipase (class 3)	PLA1 gene family
At4g16820	Cs2g15360	34.414	5.86e-55	190	Lipase (class 3)	Lipase (class 3)	PLA1 gene family
At4g16820	Cs6g03220	33.424	2.3e-49	175	Lipase (class 3)	Lipase (class 3)	PLA1 gene family
At4g16820	Cs9g04730	31.126	1.27e-10	62.8	Lipase (class 3)	Lipase (class 3)	PLA1 gene family
At4g16820	Cs9g04730	31.126	1.71e-10	63.2	Lipase (class 3)	Lipase (class 3)	PLA1 gene family
At4g16820	orange1.1t03475	32.727	2.18e-09	60.5	Lipase (class 3)	Lipase (class 3)	PLA1 gene family
At1g06800	Cs5g30350	64.826	0	660	Lipase (class 3)	Lipase (class 3)	PLA1 gene family
At1g06800	Cs9g08130	57.207	0	526	Lipase (class 3)	Lipase (class 3)	PLA1 gene family
At1g06800	Cs2g30480	58.605	0	519	Lipase (class 3)	Lipase (class 3)	PLA1 gene family
At1g06800	Cs2g08310	46.523	7.38e-125	375	Lipase (class 3)	Lipase (class 3)	PLA1 gene family
At1g06800	Cs2g05010	41.379	2.5e-94	293	Lipase (class 3)	Lipase (class 3)	PLA1 gene family
At1g06800	Cs2g15360	38.186	8.37e-91	284	Lipase (class 3)	Lipase (class 3)	PLA1 gene family
At1g06800	Cs1g03190	39.305	2.31e-79	254	Lipase (class 3)	Lipase (class 3)	PLA1 gene family
At1g06800	Cs5g08030	41.408	1.76e-75	248	Lipase (class 3)	Lipase (class 3)	PLA1 gene family
At1g06800	Cs6g03220	36.038	2.19e-69	228	Lipase (class 3)	Lipase (class 3)	PLA1 gene family
At1g06800	Cs9g04730	30.978	4.12e-12	67.4	Lipase (class 3)	Lipase (class 3)	PLA1 gene family
At1g06800	Cs9g04730	30.978	6.1e-12	67.4	Lipase (class 3)	Lipase (class 3)	PLA1 gene family
At1g06800	orange1.1t03475	31.553	1.95e-11	67	Lipase (class 3)	Lipase (class 3)	PLA1 gene family
At1g06800	Cs2g15730	42.857	7.66e-10	58.9	Lipase (class 3)	Lipase (class 3)	PLA1 gene family
At2g30550	Cs5g30350	61.213	0	667	Lipase (class 3)	Lipase (class 3)	PLA1 gene family
At2g30550	Cs9g08130	55.258	0	537	Lipase (class 3)	Lipase (class 3)	PLA1 gene family
At2g30550	Cs2g30480	57.275	2.04e-178	513	Lipase (class 3)	Lipase (class 3)	PLA1 gene family
At2g30550	Cs2g08310	43.98	3.08e-118	358	Lipase (class 3)	Lipase (class 3)	PLA1 gene family
At2g30550	Cs2g05010	39.863	1.14e-93	292	Lipase (class 3)	Lipase (class 3)	PLA1 gene family
At2g30550	Cs2g15360	37.381	1.88e-86	273	Lipase (class 3)	Lipase (class 3)	PLA1 gene family
At2g30550	Cs1g03190	39.459	9.44e-84	266	Lipase (class 3)	Lipase (class 3)	PLA1 gene family
At2g30550	Cs5g08030	41.525	1.45e-76	251	Lipase (class 3)	Lipase (class 3)	PLA1 gene family
At2g30550	Cs6g03220	35.266	1.5e-68	226	Lipase (class 3)	Lipase (class 3)	PLA1 gene family
At2g30550	orange1.1t03475	32.068	2.09e-12	70.1	Lipase (class 3)	Lipase (class 3)	PLA1 gene family
At2g30550	Cs9g04730	31.319	2.43e-12	68.2	Lipase (class 3)	Lipase (class 3)	PLA1 gene family
At2g30550	Cs9g04730	31.319	4.18e-12	68.2	Lipase (class 3)	Lipase (class 3)	PLA1 gene family
At2g30550	Cs2g15730	40.845	1.7e-08	55.1	Lipase (class 3)	Lipase (class 3)	PLA1 gene family
At2g30550	Cs1g16170	36.364	1.41e-07	54.3	Lipase (class 3)	Lipase (class 3)	PLA1 gene family
At2g30550	Cs1g22570	42.683	2.68e-07	53.1	Lipase (class 3)	Lipase (class 3)	PLA1 gene family
At2g30550	Cs1g22570	43.21	3.04e-07	53.1	Lipase (class 3)	Lipase (class 3)	PLA1 gene family
At1g51440	Cs2g30480	66.858	0	687	Lipase (class 3)	Lipase (class 3)	PLA1 gene family
At1g51440	Cs5g30350	53.4	8.69e-180	516	Lipase (class 3)	Lipase (class 3)	PLA1 gene family
At1g51440	Cs9g08130	52.968	4.6e-151	442	Lipase (class 3)	Lipase (class 3)	PLA1 gene family
At1g51440	Cs2g08310	46.86	5.84e-125	375	Lipase (class 3)	Lipase (class 3)	PLA1 gene family
At1g51440	Cs2g05010	42.755	4.97e-94	293	Lipase (class 3)	Lipase (class 3)	PLA1 gene family
At1g51440	Cs5g08030	44.225	3.87e-86	276	Lipase (class 3)	Lipase (class 3)	PLA1 gene family
At1g51440	Cs2g15360	37.793	1.28e-85	271	Lipase (class 3)	Lipase (class 3)	PLA1 gene family
At1g51440	Cs1g03190	40.548	2.1e-83	265	Lipase (class 3)	Lipase (class 3)	PLA1 gene family
At1g51440	Cs6g03220	38.642	4.18e-79	254	Lipase (class 3)	Lipase (class 3)	PLA1 gene family
At1g51440	orange1.1t03475	30.636	4.67e-09	59.7	Lipase (class 3)	Lipase (class 3)	PLA1 gene family
At1g51440	Cs2g15730	39.506	1.51e-08	55.5	Lipase (class 3)	Lipase (class 3)	PLA1 gene family
AT1G02660	orange1.1t01654	56.55	0	812	Lipase (class 3)	Lipase (class 3)	PLA1 gene family
AT1G02660	Cs2g28830	43.731	6.85e-149	450	Lipase (class 3)	Lipase (class 3)	PLA1 gene family
AT3G62590	orange1.1t01654	53.272	0	644	Lipase (class 3)	Lipase (class 3)	PLA1 gene family
AT3G62590	Cs2g28830	47.17	1.94e-138	421	Lipase (class 3)	Lipase (class 3)	PLA1 gene family
AT3G61680	Cs2g28830	57.244	0	707	Lipase (class 3)	Lipase (class 3)	PLA1 gene family
AT3G61680	orange1.1t01654	45.704	1.06e-149	455	Lipase (class 3)	Lipase (class 3)	PLA1 gene family
AT3G61680	Cs5g30350	50	4.04e-07	53.9	Lipase (class 3)	Lipase (class 3)	PLA1 gene family
AT3G61680	Cs1g03190	51.22	1.03e-06	52.4	Lipase (class 3)	Lipase (class 3)	PLA1 gene family
AT3G61680	Cs2g08310	45	9.5e-06	49.3	Lipase (class 3)	Lipase (class 3)	PLA1 gene family
At1g30370	Cs2g08310	53.15	0	535	Lipase (class 3)	Lipase (class 3)	PLA1 gene family
At1g30370	Cs5g30350	42.702	9.09e-124	373	Lipase (class 3)	Lipase (class 3)	PLA1 gene family
At1g30370	Cs9g08130	39.875	1.91e-117	355	Lipase (class 3)	Lipase (class 3)	PLA1 gene family
At1g30370	Cs2g30480	42.523	4.84e-117	356	Lipase (class 3)	Lipase (class 3)	PLA1 gene family
At1g30370	Cs2g05010	38.235	3.79e-85	270	Lipase (class 3)	Lipase (class 3)	PLA1 gene family
At1g30370	Cs5g08030	41.287	1.33e-84	272	Lipase (class 3)	Lipase (class 3)	PLA1 gene family
At1g30370	Cs1g03190	37.831	2.85e-77	249	Lipase (class 3)	Lipase (class 3)	PLA1 gene family
At1g30370	Cs2g15360	34.426	1.5e-74	242	Lipase (class 3)	Lipase (class 3)	PLA1 gene family
At1g30370	Cs6g03220	38.119	1.48e-71	234	Lipase (class 3)	Lipase (class 3)	PLA1 gene family
At1g30370	orange1.1t03475	36.527	4.69e-12	69.3	Lipase (class 3)	Lipase (class 3)	PLA1 gene family
At1g30370	Cs2g15730	47.761	5.98e-10	59.3	Lipase (class 3)	Lipase (class 3)	PLA1 gene family
At1g30370	Cs1g22570	32.203	9.76e-10	60.8	Lipase (class 3)	Lipase (class 3)	PLA1 gene family
At1g30370	Cs1g22570	32.203	1.14e-09	60.8	Lipase (class 3)	Lipase (class 3)	PLA1 gene family
At1g30370	Cs3g23440	31.515	3.85e-09	59.3	Lipase (class 3)	Lipase (class 3)	PLA1 gene family
At1g31480	Cs5g19700	66.309	0	1210	DDHD domain	DDHD domain	PLA1 gene family
At1g31480	Cs5g19750	72.414	4.34e-23	95.1	DDHD domain	DDHD domain	PLA1 gene family
At1g06250	Cs2g05010	52.84	5.66e-156	447	Lipase (class 3)	Lipase (class 3)	PLA1 gene family
At1g06250	Cs6g03220	43.25	3.45e-100	305	Lipase (class 3)	Lipase (class 3)	PLA1 gene family
At1g06250	Cs5g30350	40.723	3e-92	288	Lipase (class 3)	Lipase (class 3)	PLA1 gene family
At1g06250	Cs2g30480	40.865	5.61e-92	287	Lipase (class 3)	Lipase (class 3)	PLA1 gene family
At1g06250	Cs2g15360	39.206	2.09e-91	282	Lipase (class 3)	Lipase (class 3)	PLA1 gene family
At1g06250	Cs9g08130	38.806	2.57e-87	274	Lipase (class 3)	Lipase (class 3)	PLA1 gene family
At1g06250	Cs2g08310	35.784	2.84e-83	265	Lipase (class 3)	Lipase (class 3)	PLA1 gene family
At1g06250	Cs1g03190	31.759	2.06e-54	186	Lipase (class 3)	Lipase (class 3)	PLA1 gene family
At1g06250	Cs5g08030	32.992	1.16e-50	179	Lipase (class 3)	Lipase (class 3)	PLA1 gene family
At1g06250	Cs2g15730	40.244	7.77e-10	58.5	Lipase (class 3)	Lipase (class 3)	PLA1 gene family
At2g31100	Cs2g05010	52.296	3.53e-155	445	Lipase (class 3)	Lipase (class 3)	PLA1 gene family
At2g31100	Cs6g03220	44.862	4.21e-110	330	Lipase (class 3)	Lipase (class 3)	PLA1 gene family
At2g31100	Cs2g15360	43.035	3.11e-105	317	Lipase (class 3)	Lipase (class 3)	PLA1 gene family
At2g31100	Cs5g30350	39.461	5.69e-85	269	Lipase (class 3)	Lipase (class 3)	PLA1 gene family
At2g31100	Cs2g08310	36.429	1.16e-81	260	Lipase (class 3)	Lipase (class 3)	PLA1 gene family
At2g31100	Cs2g30480	37.653	6.49e-79	253	Lipase (class 3)	Lipase (class 3)	PLA1 gene family
At2g31100	Cs9g08130	37.192	3.08e-78	250	Lipase (class 3)	Lipase (class 3)	PLA1 gene family
At2g31100	Cs5g08030	33.069	2.3e-53	186	Lipase (class 3)	Lipase (class 3)	PLA1 gene family
At2g31100	Cs1g03190	31.771	5.31e-51	177	Lipase (class 3)	Lipase (class 3)	PLA1 gene family
At2g31100	Cs2g15730	42.353	1.65e-10	60.5	Lipase (class 3)	Lipase (class 3)	PLA1 gene family
At2g31100	Cs1g16170	32.061	1.99e-06	50.1	Lipase (class 3)	Lipase (class 3)	PLA1 gene family
At2g31100	Cs1g16170	34.259	2.21e-06	50.1	Lipase (class 3)	Lipase (class 3)	PLA1 gene family
At4g18550	Cs2g05010	62.287	0	543	Lipase (class 3)	Lipase (class 3)	PLA1 gene family
At4g18550	Cs6g03220	46.552	8.19e-118	350	Lipase (class 3)	Lipase (class 3)	PLA1 gene family
At4g18550	Cs2g15360	40.741	2.44e-101	308	Lipase (class 3)	Lipase (class 3)	PLA1 gene family
At4g18550	Cs5g30350	40.097	5.84e-91	285	Lipase (class 3)	Lipase (class 3)	PLA1 gene family
At4g18550	Cs9g08130	37.745	1.67e-88	277	Lipase (class 3)	Lipase (class 3)	PLA1 gene family
At4g18550	Cs2g30480	38.702	3.83e-86	272	Lipase (class 3)	Lipase (class 3)	PLA1 gene family
At4g18550	Cs2g08310	37.108	1.32e-83	265	Lipase (class 3)	Lipase (class 3)	PLA1 gene family
At4g18550	Cs5g08030	34.015	2.71e-54	189	Lipase (class 3)	Lipase (class 3)	PLA1 gene family
At4g18550	Cs1g03190	32.345	1.34e-53	184	Lipase (class 3)	Lipase (class 3)	PLA1 gene family
At4g18550	Cs2g15730	34.711	6.49e-19	84.7	Lipase (class 3)	Lipase (class 3)	PLA1 gene family
At2g42690	Cs2g15360	63.915	0	551	Lipase (class 3)	Lipase (class 3)	PLA1 gene family
At2g42690	Cs2g05010	41.205	2.67e-106	320	Lipase (class 3)	Lipase (class 3)	PLA1 gene family
At2g42690	Cs2g30480	37.176	4.71e-86	272	Lipase (class 3)	Lipase (class 3)	PLA1 gene family
At2g42690	Cs5g30350	37.17	2.28e-83	265	Lipase (class 3)	Lipase (class 3)	PLA1 gene family
At2g42690	Cs9g08130	36.386	1.09e-80	257	Lipase (class 3)	Lipase (class 3)	PLA1 gene family
At2g42690	Cs2g08310	33.254	1.1e-77	249	Lipase (class 3)	Lipase (class 3)	PLA1 gene family
At2g42690	Cs6g03220	34.895	3.39e-66	216	Lipase (class 3)	Lipase (class 3)	PLA1 gene family
At2g42690	Cs1g03190	33.85	2.48e-51	178	Lipase (class 3)	Lipase (class 3)	PLA1 gene family
At2g42690	Cs5g08030	31.51	2.89e-47	169	Lipase (class 3)	Lipase (class 3)	PLA1 gene family
At2g06925	Cs5g18580	71.739	2.66e-71	211	NT	NT	Secretory PLA2
At2g06925	Cs5g18580	71.739	2.96e-69	206	NT	NT	Secretory PLA2
At2g06925	Cs4g13460	36.691	4.96e-21	85.9	NT	NT	Secretory PLA2
At2g19690	Cs4g13460	53.472	7.17e-52	165	NT	NT	Secretory PLA2
At2g19690	Cs5g18580	43.902	9.64e-18	75.1	NT	NT	Secretory PLA2
At2g19690	Cs5g18580	46.154	1.87e-17	74.3	NT	NT	Secretory PLA2
At4g29470	Cs4g13460	55.932	3.13e-46	152	NT	NT	Secretory PLA2
At4g29470	Cs5g18580	41.964	2.76e-18	77.8	NT	NT	Secretory PLA2
At4g29470	Cs5g18580	43.011	6.18e-18	77	NT	NT	Secretory PLA2
AT3G54950	Cs7g27190	69.536	0	619	Patatin-like phospholipase	Patatin-like phospholipase	Patatin-like PLA
AT3G54950	Cs7g27190	69.536	0	619	Patatin-like phospholipase	Patatin-like phospholipase	Patatin-like PLA
AT3G54950	Cs2g10480	48.131	4.68e-127	377	Patatin-like phospholipase	Patatin-like phospholipase	Patatin-like PLA
AT3G54950	Cs5g31250	42.079	7.36e-93	287	Patatin-like phospholipase	Patatin-like phospholipase	Patatin-like PLA
AT3G54950	Cs8g17090	31.105	2.9e-41	152	Patatin-like phospholipase	Patatin-like phospholipase	Patatin-like PLA
AT3G54950	Cs2g11270	32.803	8.8e-38	142	Patatin-like phospholipase	Patatin-like phospholipase	Patatin-like PLA
AT3G54950	Cs3g23810	31.62	1.55e-33	131	Patatin-like phospholipase	Patatin-like phospholipase	Patatin-like PLA
AT3G54950	Cs1g22940	33.526	2.56e-33	130	Patatin-like phospholipase	Patatin-like phospholipase	Patatin-like PLA
AT3G54950	Cs1g22940	33.333	3.37e-33	130	Patatin-like phospholipase	Patatin-like phospholipase	Patatin-like PLA
AT3G54950	Cs8g17080	31.62	6.24e-33	129	Patatin-like phospholipase	Patatin-like phospholipase	Patatin-like PLA
AT3G54950	Cs1g22940	35.256	1.02e-32	127	Patatin-like phospholipase	Patatin-like phospholipase	Patatin-like PLA
AT3G54950	Cs2g11280	33.649	9.32e-30	116	Patatin-like phospholipase	Patatin-like phospholipase	Patatin-like PLA
AT3G54950	Cs1g22820	33.117	1.84e-26	111	Patatin-like phospholipase	Patatin-like phospholipase	Patatin-like PLA
AT3G54950	Cs1g22810	33.01	2.62e-25	107	Patatin-like phospholipase	Patatin-like phospholipase	Patatin-like PLA
AT3G54950	orange1.1t05513	34.211	8.9e-16	73.9	Patatin-like phospholipase	Patatin-like phospholipase	Patatin-like PLA
AT2G26560	Cs8g17090	66.915	0	573	Patatin-like phospholipase	Patatin-like phospholipase	Patatin-like PLA
AT2G26560	Cs3g23810	66.998	0	546	Patatin-like phospholipase	Patatin-like phospholipase	Patatin-like PLA
AT2G26560	Cs8g17080	66.501	0	545	Patatin-like phospholipase	Patatin-like phospholipase	Patatin-like PLA
AT2G26560	Cs1g22810	59.898	1.06e-155	445	Patatin-like phospholipase	Patatin-like phospholipase	Patatin-like PLA
AT2G26560	Cs1g22820	59.439	8.59e-151	432	Patatin-like phospholipase	Patatin-like phospholipase	Patatin-like PLA
AT2G26560	Cs1g22940	57.853	5.07e-138	400	Patatin-like phospholipase	Patatin-like phospholipase	Patatin-like PLA
AT2G26560	Cs1g22940	57.552	8.49e-138	399	Patatin-like phospholipase	Patatin-like phospholipase	Patatin-like PLA
AT2G26560	Cs2g11270	51.026	6.88e-134	389	Patatin-like phospholipase	Patatin-like phospholipase	Patatin-like PLA
AT2G26560	orange1.1t05309	56.913	1.77e-120	352	Patatin-like phospholipase	Patatin-like phospholipase	Patatin-like PLA
AT2G26560	Cs1g22940	57.508	1.81e-110	328	Patatin-like phospholipase	Patatin-like phospholipase	Patatin-like PLA
AT2G26560	Cs2g11280	57.477	1.08e-82	253	Patatin-like phospholipase	Patatin-like phospholipase	Patatin-like PLA
AT2G26560	orange1.1t05513	79.839	8.83e-68	211	Patatin-like phospholipase	Patatin-like phospholipase	Patatin-like PLA
At1g61850	Cs2g07800	78.129	0	1132	Patatin-like phospholipase	Patatin-like phospholipase	Patatin-like PLA
At1g61850	Cs2g31150	40.625	2.32e-06	52.4	Patatin-like phospholipase	Protein kinase domain	Patatin-like PLA
At1g61850	Cs2g31150	40.625	2.95e-06	52	Patatin-like phospholipase	Protein kinase domain	Patatin-like PLA
At1g61850	Cs5g11540	34.409	6.34e-06	48.9	Patatin-like phospholipase	Leucine rich repeat	Patatin-like PLA
At4g37050	Cs1g22820	62.927	4.21e-174	493	Patatin-like phospholipase	Patatin-like phospholipase	Patatin-like PLA
At4g37050	Cs1g22810	63.682	9.25e-174	492	Patatin-like phospholipase	Patatin-like phospholipase	Patatin-like PLA
At4g37050	Cs8g17090	56.11	6.67e-162	462	Patatin-like phospholipase	Patatin-like phospholipase	Patatin-like PLA
At4g37050	Cs8g17080	57	6.36e-153	439	Patatin-like phospholipase	Patatin-like phospholipase	Patatin-like PLA
At4g37050	Cs3g23810	57	1.89e-152	438	Patatin-like phospholipase	Patatin-like phospholipase	Patatin-like PLA
At4g37050	Cs1g22940	56.041	2.54e-142	412	Patatin-like phospholipase	Patatin-like phospholipase	Patatin-like PLA
At4g37050	Cs1g22940	56.266	6.33e-141	408	Patatin-like phospholipase	Patatin-like phospholipase	Patatin-like PLA
At4g37050	orange1.1t05309	59.813	4.43e-138	398	Patatin-like phospholipase	Patatin-like phospholipase	Patatin-like PLA
At4g37050	Cs2g11270	47.619	2.61e-126	371	Patatin-like phospholipase	Patatin-like phospholipase	Patatin-like PLA
At4g37050	Cs1g22940	54.859	3.96e-106	318	Patatin-like phospholipase	Patatin-like phospholipase	Patatin-like PLA
At4g37050	Cs2g11280	50.885	6.64e-72	226	Patatin-like phospholipase	Patatin-like phospholipase	Patatin-like PLA
At4g37050	orange1.1t05513	61.069	3.7e-47	158	Patatin-like phospholipase	Patatin-like phospholipase	Patatin-like PLA
At4g37070	Cs8g17090	58.225	1.36e-163	464	Patatin-like phospholipase	Patatin-like phospholipase	Patatin-like PLA
At4g37070	Cs1g22810	61.757	4.03e-159	453	Patatin-like phospholipase	Patatin-like phospholipase	Patatin-like PLA
At4g37070	Cs1g22820	60.982	1.92e-158	451	Patatin-like phospholipase	Patatin-like phospholipase	Patatin-like PLA
At4g37070	Cs8g17080	58.747	2.46e-154	441	Patatin-like phospholipase	Patatin-like phospholipase	Patatin-like PLA
At4g37070	Cs3g23810	58.747	1.61e-153	439	Patatin-like phospholipase	Patatin-like phospholipase	Patatin-like PLA
At4g37070	orange1.1t05309	59.744	5.88e-133	383	Patatin-like phospholipase	Patatin-like phospholipase	Patatin-like PLA
At4g37070	Cs1g22940	54.348	1.43e-132	385	Patatin-like phospholipase	Patatin-like phospholipase	Patatin-like PLA
At4g37070	Cs1g22940	53.784	2.74e-131	382	Patatin-like phospholipase	Patatin-like phospholipase	Patatin-like PLA
At4g37070	Cs2g11270	45.479	1.87e-119	352	Patatin-like phospholipase	Patatin-like phospholipase	Patatin-like PLA
At4g37070	Cs1g22940	55.769	2.18e-110	327	Patatin-like phospholipase	Patatin-like phospholipase	Patatin-like PLA
At4g37070	Cs2g11280	53.023	4.61e-77	237	Patatin-like phospholipase	Patatin-like phospholipase	Patatin-like PLA
At4g37070	orange1.1t05513	69.355	4.91e-56	180	Patatin-like phospholipase	Patatin-like phospholipase	Patatin-like PLA
At4g37070	Cs7g27190	30.24	8.16e-32	125	Patatin-like phospholipase	Patatin-like phospholipase	Patatin-like PLA
At4g37070	Cs7g27190	30.24	8.16e-32	125	Patatin-like phospholipase	Patatin-like phospholipase	Patatin-like PLA
At4g37060	Cs8g17090	52.326	2.78e-158	453	Patatin-like phospholipase	Patatin-like phospholipase	Patatin-like PLA
At4g37060	Cs1g22820	56.193	6.28e-155	445	Patatin-like phospholipase	Patatin-like phospholipase	Patatin-like PLA
At4g37060	Cs1g22810	56.12	1.57e-153	441	Patatin-like phospholipase	Patatin-like phospholipase	Patatin-like PLA
At4g37060	Cs3g23810	52.326	1.01e-147	427	Patatin-like phospholipase	Patatin-like phospholipase	Patatin-like PLA
At4g37060	Cs8g17080	52.093	1.78e-147	426	Patatin-like phospholipase	Patatin-like phospholipase	Patatin-like PLA
At4g37060	Cs1g22940	53.955	3.26e-136	397	Patatin-like phospholipase	Patatin-like phospholipase	Patatin-like PLA
At4g37060	Cs1g22940	53.371	1.17e-134	393	Patatin-like phospholipase	Patatin-like phospholipase	Patatin-like PLA
At4g37060	orange1.1t05309	58.28	6.87e-128	373	Patatin-like phospholipase	Patatin-like phospholipase	Patatin-like PLA
At4g37060	Cs2g11270	42.417	6.18e-118	350	Patatin-like phospholipase	Patatin-like phospholipase	Patatin-like PLA
At4g37060	Cs1g22940	56.228	1.58e-107	322	Patatin-like phospholipase	Patatin-like phospholipase	Patatin-like PLA
At4g37060	Cs2g11280	45.528	4.23e-68	216	Patatin-like phospholipase	Patatin-like phospholipase	Patatin-like PLA
At4g37060	orange1.1t05513	66.667	3.66e-52	172	Patatin-like phospholipase	Patatin-like phospholipase	Patatin-like PLA
At4g37060	Cs5g31250	31.522	1.49e-30	122	Patatin-like phospholipase	Patatin-like phospholipase	Patatin-like PLA
At5g43590	Cs8g17090	51.928	1.28e-131	387	Patatin-like phospholipase	Patatin-like phospholipase	Patatin-like PLA
At5g43590	Cs1g22810	55.138	3.4e-130	383	Patatin-like phospholipase	Patatin-like phospholipase	Patatin-like PLA
At5g43590	Cs1g22820	54.887	1.83e-129	381	Patatin-like phospholipase	Patatin-like phospholipase	Patatin-like PLA
At5g43590	Cs8g17080	51.671	9.84e-121	358	Patatin-like phospholipase	Patatin-like phospholipase	Patatin-like PLA
At5g43590	Cs3g23810	51.671	3.9e-120	357	Patatin-like phospholipase	Patatin-like phospholipase	Patatin-like PLA
At5g43590	Cs2g11270	44.246	4.31e-109	328	Patatin-like phospholipase	Patatin-like phospholipase	Patatin-like PLA
At5g43590	Cs1g22940	48.837	2.24e-108	327	Patatin-like phospholipase	Patatin-like phospholipase	Patatin-like PLA
At5g43590	Cs1g22940	48.843	3.8e-108	326	Patatin-like phospholipase	Patatin-like phospholipase	Patatin-like PLA
At5g43590	orange1.1t05309	51.582	6.56e-99	300	Patatin-like phospholipase	Patatin-like phospholipase	Patatin-like PLA
At5g43590	Cs1g22940	51.111	1.11e-88	274	Patatin-like phospholipase	Patatin-like phospholipase	Patatin-like PLA
At5g43590	Cs2g11280	53.023	2.38e-67	215	Patatin-like phospholipase	Patatin-like phospholipase	Patatin-like PLA
At5g43590	orange1.1t05513	64.167	3.69e-43	149	Patatin-like phospholipase	Patatin-like phospholipase	Patatin-like PLA
At5g43590	Cs7g27190	30.503	1.9e-27	114	Patatin-like phospholipase	Patatin-like phospholipase	Patatin-like PLA
At5g43590	Cs7g27190	30.503	1.9e-27	114	Patatin-like phospholipase	Patatin-like phospholipase	Patatin-like PLA
At2g39220	Cs7g27190	68.308	0	635	Patatin-like phospholipase	Patatin-like phospholipase	Patatin-like PLA
At2g39220	Cs7g27190	68.308	0	635	Patatin-like phospholipase	Patatin-like phospholipase	Patatin-like PLA
At2g39220	Cs2g10480	47.333	6.89e-130	384	Patatin-like phospholipase	Patatin-like phospholipase	Patatin-like PLA
At2g39220	Cs5g31250	44.167	1.81e-95	295	Patatin-like phospholipase	Patatin-like phospholipase	Patatin-like PLA
At2g39220	Cs8g17090	32.905	7.03e-47	168	Patatin-like phospholipase	Patatin-like phospholipase	Patatin-like PLA
At2g39220	Cs1g22940	35.038	6.57e-42	154	Patatin-like phospholipase	Patatin-like phospholipase	Patatin-like PLA
At2g39220	Cs1g22940	35.219	3.85e-41	152	Patatin-like phospholipase	Patatin-like phospholipase	Patatin-like PLA
At2g39220	Cs3g23810	33.419	4.72e-39	147	Patatin-like phospholipase	Patatin-like phospholipase	Patatin-like PLA
At2g39220	Cs2g11270	34.365	6.54e-39	146	Patatin-like phospholipase	Patatin-like phospholipase	Patatin-like PLA
At2g39220	Cs8g17080	33.419	4.45e-38	144	Patatin-like phospholipase	Patatin-like phospholipase	Patatin-like PLA
At2g39220	Cs1g22940	37.821	7.26e-38	142	Patatin-like phospholipase	Patatin-like phospholipase	Patatin-like PLA
At2g39220	Cs1g22820	30.556	1.94e-30	122	Patatin-like phospholipase	Patatin-like phospholipase	Patatin-like PLA
At2g39220	Cs2g11280	34.703	6.89e-29	114	Patatin-like phospholipase	Patatin-like phospholipase	Patatin-like PLA
At2g39220	Cs1g22810	30.903	8.98e-28	115	Patatin-like phospholipase	Patatin-like phospholipase	Patatin-like PLA
At2g39220	orange1.1t05513	38.261	1.53e-16	76.3	Patatin-like phospholipase	Patatin-like phospholipase	Patatin-like PLA
At4g29800	Cs7g27190	66.309	0	588	Patatin-like phospholipase	Patatin-like phospholipase	Patatin-like PLA
At4g29800	Cs7g27190	66.309	0	588	Patatin-like phospholipase	Patatin-like phospholipase	Patatin-like PLA
At4g29800	Cs2g10480	42.283	9.01e-118	354	Patatin-like phospholipase	Patatin-like phospholipase	Patatin-like PLA
At4g29800	Cs5g31250	42.703	8.93e-86	270	Patatin-like phospholipase	Patatin-like phospholipase	Patatin-like PLA
At4g29800	Cs2g11270	31.888	3.31e-39	147	Patatin-like phospholipase	Patatin-like phospholipase	Patatin-like PLA
At4g29800	Cs1g22940	32.836	8.84e-37	140	Patatin-like phospholipase	Patatin-like phospholipase	Patatin-like PLA
At4g29800	Cs1g22940	32.918	1.91e-36	139	Patatin-like phospholipase	Patatin-like phospholipase	Patatin-like PLA
At4g29800	Cs1g22940	34.259	1.95e-31	124	Patatin-like phospholipase	Patatin-like phospholipase	Patatin-like PLA
At4g29800	Cs2g11280	33.333	1.58e-26	107	Patatin-like phospholipase	Patatin-like phospholipase	Patatin-like PLA
At4g29800	orange1.1t05513	30.645	3.43e-12	63.9	Patatin-like phospholipase	Patatin-like phospholipase	Patatin-like PLA
At3g63200	Cs5g31250	74.103	0	604	Patatin-like phospholipase	Patatin-like phospholipase	Patatin-like PLA
At3g63200	Cs7g27190	39.059	9.3e-93	286	Patatin-like phospholipase	Patatin-like phospholipase	Patatin-like PLA
At3g63200	Cs7g27190	39.059	9.3e-93	286	Patatin-like phospholipase	Patatin-like phospholipase	Patatin-like PLA
At3g63200	Cs2g10480	39.524	2.36e-86	268	Patatin-like phospholipase	Patatin-like phospholipase	Patatin-like PLA
At3g63200	Cs2g11270	32.827	5.45e-37	138	Patatin-like phospholipase	Patatin-like phospholipase	Patatin-like PLA
At3g63200	Cs1g22940	30.959	2.78e-30	120	Patatin-like phospholipase	Patatin-like phospholipase	Patatin-like PLA
At3g63200	Cs1g22940	30.387	1.21e-29	118	Patatin-like phospholipase	Patatin-like phospholipase	Patatin-like PLA
At3g63200	Cs1g22940	31.385	4.69e-29	115	Patatin-like phospholipase	Patatin-like phospholipase	Patatin-like PLA
At3g63200	Cs2g11280	33.945	8.21e-29	112	Patatin-like phospholipase	Patatin-like phospholipase	Patatin-like PLA
