# Supplementary material for: Lipidomic and transcriptomic analysis reveals reallocation of carbon flux from cuticular wax into plastid membrane lipids in a glossy “Newhall” navel orange mutant
Source: Hortic Res. 2020 Apr 1;7:41. doi: 10.1038/s41438-020-0262-z (PMC7109130; doi:10.1038/s41438-020-0262-z)
Supplement: Supplementary file 9 — Supplementary Table S8. Relative levels of plastid lipids in overexpression and EV lines in N. benthamiana [file 41438_2020_262_MOESM9_ESM.xlsx]

## Sheet: Sheet1
Table S8. Relative levels of plastid lipids in overexpression and EV lines in N. benthamiana.
The peak area of the lipid class with the least amount in EV is selected to obtain the mean value, and the other subclasses are uniformized by the mean value. Subclasses accounting for over 0.5% in each lipid class were shown.OS:overexpression lines;EV:empty vector expression lines
Data	CsDALL4			CsDAD1			CsDALL2			Empty Vector
	Os1	Os2	Os3	Os1	Os2	Os3	Os1	Os2	Os3	Os1	Os2	Os3
PG 34:4	5.27108	9.57365	6.18732	6.45941	10.8681	6.27484	5.3898	7.09073	6.96633	7.49205	4.13104	7.5761
PG 34:3	0.716335	1.16255	1.78766	1.73129	2.5093	1.99537	1.42075	1.7554	1.39478	1.33411	1.01153	1.18335
PG 34:2	39.5197	43.9415	24.5195	30.8458	38.212	29.0061	34.261	41.9572	32.1169	54.9298	43.2984	49.9974
PG 34:1	3.24608	6.82625	1.48439	1.59018	3.57338	1.39954	1.9284	2.87368	2.81616	5.71163	3.49821	5.27383
PG 34:0	0.782009	1.26975	0.366255	0.689604	0.655377	0.519692	0.750375	0.587738	0.551371	1.13775	0.991058	0.871193
PG 36:2	46.0704	42.7265	32.9605	40.7203	47.2768	39.4634	37.8038	43.7213	30.0906	56.2728	49.0583	47.3884
PG 36:1	7.67975	12.0633	7.49158	11.0649	14.1334	7.07644	8.44431	10.0712	9.0128	14.1972	11.2906	13.6914
MGDG 34:6	88.0681	107.747	62.4496	67.6288	87.3177	65.3523	82.8164	101.214	91.1565	113.13	95.2871	112.079
MGDG 34:5	7.42078	16.428	3.86803	3.68336	8.23458	3.22964	4.90015	6.96233	7.74897	11.9396	7.91097	12.1232
MGDG 34:4	2.03023	3.88531	1.00241	1.03601	1.58943	1.4857	1.98689	1.42059	1.52889	2.59502	2.4929	2.24948
MGDG 34:3	14.5125	23.9216	28.2766	22.728	41.4511	22.5108	25.371	30.0311	29.8295	19.3196	18.2515	19.771
MGDG 34:2	6.63644	9.72385	6.15266	6.65482	9.23992	5.30191	6.96192	8.51236	7.59946	9.26682	8.53501	9.06409
MGDG 34:1	0.665083	1.1107	2.3556	2.69598	3.82286	1.67296	1.31478	1.28229	1.30662	0.871082	1.22446	0.904457
MGDG 36:6	103.578	108.948	93.3551	91.0214	107.576	94.6293	100.682	112.823	106.272	114.9	109.211	108.85
MGDG 36:5	17.5062	30.4295	20.6767	24.937	33.0937	16.8944	21.4441	24.9088	26.8684	28.9275	25.5792	31.8589
MGDG 36:4	4.51113	7.06012	5.07447	7.28246	8.47185	4.29375	5.225	5.77029	5.76393	6.99409	6.35645	7.06458
MGDG 36:3	1.69047	3.4712	4.46129	4.30432	10.2262	2.75818	4.67662	5.49927	4.22131	2.21027	2.71457	2.51854
MGDG 36:2	1.06813	1.62392	0.975072	1.14818	1.68453	0.610323	1.27841	1.29222	1.20768	1.34158	1.55029	1.55956
DGDG 34:0	0.619936	1.14011	1.7327	2.17427	3.29659	1.27553	1.75199	1.56004	1.41348	1.08735	0.974706	0.937941
DGDG 34:6	6.0753	11.8481	3.98527	5.33932	7.66239	5.06519	7.50537	12.8176	10.4279	10.0019	7.93689	11.9432
DGDG 34:5	1.52803	2.74652	1.02581	1.48988	1.90224	0.995578	2.06465	2.47341	2.56684	2.78383	1.68527	2.59789
DGDG 34:4	1.64154	3.21744	1.16947	1.432	2.41459	0.914004	2.09042	2.8961	2.52545	3.12288	2.01752	2.8707
DGDG 34:3	69.7484	101.992	68.8585	71.2634	96.9997	59.1388	94.4631	97.7709	85.62	89.2639	83.9568	96.1999
DGDG 34:2	11.6263	19.4139	9.84847	12.1801	17.8391	7.79438	14.9819	17.5893	14.5795	17.6241	17.5697	19.1587
DGDG 34:1	1.9202	2.95004	3.16607	4.46321	5.03319	2.47904	3.35931	3.45774	2.87869	2.74529	3.34382	2.68245
DGDG 36:6	77.8292	102.561	74.549	85.4315	106.314	73.2738	101.305	113.435	103.527	103.043	93.9574	102.016
DGDG 36:5	5.25667	11.0766	6.34865	10.5914	12.2609	5.39548	10.2643	12.4933	11.1056	9.25211	9.79655	11.2886
DGDG 36:4	2.73207	3.73366	1.92683	3.16778	2.62993	1.8181	2.8589	3.29544	2.99497	3.2797	3.74341	3.06029
DGDG 36:3	6.49513	9.37028	8.45065	10.8962	13.1068	6.93119	11.5612	12.5111	10.2693	8.70883	9.99065	8.6399
DGDG 36:2	0.983207	1.01719	0.933298	1.48326	1.33165	0.837072	1.33604	1.35346	1.13293	1.42313	1.51863	1.31072
