# Supplementary material for: Lipidomic and transcriptomic analysis reveals reallocation of carbon flux from cuticular wax into plastid membrane lipids in a glossy “Newhall” navel orange mutant
Source: Hortic Res. 2020 Apr 1;7:41. doi: 10.1038/s41438-020-0262-z (PMC7109130; doi:10.1038/s41438-020-0262-z)
Supplement: Supplementary file 10 — Primers used in this study [file 41438_2020_262_MOESM10_ESM.xlsx]

## Sheet: Sheet1
Table S9. Primers used in this study.
Primer sequences used for quantitative RT-PCR in citrus	Gene ID	Forward primer	Reverse primer	References
	FatB	GGCATCCGAAATCGTCGAT	ATGGCCCTTTTTCGAAGGA	He et al., 2018
	LACS1	GGAGCAGAAGGAAATGGC	AGGCTGTGGTGGCAAAAT	Wang et al., 2016
	LACS2	GTCACCGGTCGGTTTGGA	GAATCCTTTTGGCAGAATCACAA	Wang et al., 2016
	ABCG15	CAGGGCAAGCTGGTGGAA	CATGTTTAGGAACGACCGATGA
	FAD2	TTATCCTCCACTCTTGCCTCCTT	TGGCGGCGATGGCTATA
	FAD5	ATCACATCACCTGGCTGGTAAA	CCAGTGTTCCATGCTTGCTTT
	FAD7	GGGTTGTTTGGCCTTTGTACTG	GAGCACAAAAAGAGCCCAAAA
	DALL2	GGCAATTCAGGGTTGCAATG	TTCGGAGATGGCAATTCATG
	LOX2	CAAGCAATGGCGCTTTGA	AGCCAATCCCCGGCTAATTA
	JAZ1	TTAACCCGGAATTGAACAACAA	ACGGTGAAGTGAAGCTCTTCTTG
	JAZ8	GCGTGAGCCCGCAAAAT	TGCAAACTTGTCCGTTGTAGAAG
	CER3	GCATCCATGGGCTATTACATCTT	CCTTTTGTGTTCCATCGAGGAA	Wang et al., 2016
	PL Dα1	CGAACGGTATTGGGACCTGTA	AGTGACCGGGCAAGTCATG
	myb44	ACCTGGCCGGACCGATA	CTTCGCTTCAACGTGGAGTTC
	NAC 72	GGCACCAAAACCAATTGGAT	ATTTTTGCGAGAAGGTTCAAAGA
	DAD1	TTGCCTTGAGTGGCTTGAGA	TCATCGGGAGGCCAACAA
	DALL4	CGAACGACGAAACCACGAA	CCTCTCCACGCAATGGTGAT
Primer sequences used for transient over expression in N. benthamiana	Gene ID	Forward primer	Reverse primer
	DALL2	GATATAACATTACGCCGAGGATGGCTCCTAATCTTTTATCTTTC	TTGTAATCATAGGGAAGAGGAATTGCTTCTAACTGAGAGG
	DALL4	GATATAACATTACGCCGAGGATGGCAGCATTTTGTCCATC	TTGTAATCATAGGGAAGAGGGAAATGCTCCGAATGAGCAAG
	DAD1	GATATAACATTACGCCGAGGATGAAGCTTGCTAGGTTCTGC	TTGTAATCATAGGGAAGAGGGATGCTGCCCAGCTTCCTTG
Primer sequences used for subcellular localization in N. benthamiana	Gene ID	Forward primer	Reverse primer
	DALL2	GATATAACATTACGCCGAGGATGGCTCCTAATCTTTTATCTTTC	CTCACCATATAGGGAAGAGGAATTGCTTCTAACTGAGAGG
	DALL4	GATATAACATTACGCCGAGGATGGCAGCATTTTGTCCATC	CTCACCATATAGGGAAGAGGGAAATGCTCCGAATGAGCAAG
	DAD1	GATATAACATTACGCCGAGGATGAAGCTTGCTAGGTTCTGC	CTCACCATATAGGGAAGAGGGATGCTGCCCAGCTTCCTTG
Primer sequences used for Q-RT in N. benthamiana	Gene ID	Forward primer	Reverse primer
	DALL2	GGCAATTCAGGGTTGCAATG	TTCGGAGATGGCAATTCATG
	DALL4	CGAACGACGAAACCACGAA	CCTCTCCACGCAATGGTGAT
	DAD1	GCGAACAAGCAGGCAGTTAAC	TGCACGCGCTTTTGCA
